# Supplementary material for: Effect of microbial muramidase supplementation in diets formulated with different fiber profiles for broiler chickens raised under various coccidiosis management programs
Source: Poult Sci. 2023 Jul 25;102(10):102955. doi: 10.1016/j.psj.2023.102955 (PMC10440566; doi:10.1016/j.psj.2023.102955)
Supplement: Supplementary file 1 [file mmc1.xlsx]

## Sheet: Sup Table 14 Ileum 17 d
Function	Description	Muramidase Estimate	P Value Muramidase	Coccidiosis Vaccine Estimate	P Value Coccidiosis Vaccine	Inert Fiber Estimate	Inert P Value Fiber	Salinomycin Estimate	P Value Salinomycin
IDPWY5304	superpathway of sulfur oxidation (Acidianus ambivalens)	-0.0439177	0.999643	0.196192	0.999732	-1.1588	3.73063e-09	0.0344671	0.996706
IDP125PWY	superpathway of (R,R)-butanediol biosynthesis	-0.0448943	0.999643	-0.0451988	0.999732	-1.04466	1.0124e-08	-0.0787819	0.996706
IDPWY6396	superpathway of 2,3-butanediol biosynthesis	-0.048896	0.999643	-0.043894	0.999732	-1.03289	1.0124e-08	-0.0829373	0.996706
IDPWY5920	superpathway of heme biosynthesis from glycine	-0.110583	0.999643	-0.0653848	0.999732	-0.677784	3.2735e-08	-0.0700809	0.996706
ID3HYDROXYPHENYLACETATEDEGRADATIONPWY	4-hydroxyphenylacetate degradation	-0.0939103	0.999643	-0.0297276	0.999732	-0.698	8.79091e-06	0.100336	0.996706
IDPWY7094	fatty acid salvage	-0.0558433	0.999643	0.033711	0.999732	-0.43647	0.000419233	-0.0244937	0.996706
IDLACTOSECATPWY	lactose and galactose degradation I	-0.0552436	0.999643	0.199601	0.999732	-0.942069	0.00844136	0.380228	0.996706
IDPWY7371	1,4-dihydroxy-6-naphthoate biosynthesis II	-0.0473244	0.999643	-0.187114	0.999732	1.46546	0.00844136	-0.0621472	0.996706
IDPWY7374	1,4-dihydroxy-6-naphthoate biosynthesis I	-0.288331	0.999643	-0.267609	0.999732	1.4832	0.00913681	-0.264493	0.996706
IDP108PWY	pyruvate fermentation to propanoate I	-0.120205	0.999643	0.154826	0.999732	-0.503417	0.0198108	0.13261	0.996706
IDPWY5850	superpathway of menaquinol-6 biosynthesis I	-0.0736388	0.999643	-0.021932	0.999732	-0.642299	0.0198108	-0.0199214	0.996706
IDPWY5896	superpathway of menaquinol-10 biosynthesis	-0.0736388	0.999643	-0.021932	0.999732	-0.642299	0.0198108	-0.0199214	0.996706
IDPWY7332	superpathway of UDP-N-acetylglucosamine-derived O-antigen building blocks biosynthesis	0.0710124	0.999643	-0.218672	0.999732	-0.709707	0.0198108	-0.00911834	0.996706
IDPWY5022	4-aminobutanoate degradation V	-0.170804	0.999643	-0.0339674	0.999732	-0.592703	0.0230417	0.0408307	0.996706
IDPWY5198	factor 420 biosynthesis	0.127625	0.999643	-0.356124	0.999732	1.50551	0.0240443	-0.319941	0.996706
IDPWY5840	superpathway of menaquinol-7 biosynthesis	-0.0052196	0.999643	-0.0507575	0.999732	-0.53659	0.0240443	0.00938475	0.996706
IDPWY5860	superpathway of demethylmenaquinol-6 biosynthesis I	-0.0620811	0.999643	-0.0347214	0.999732	-0.652137	0.0240443	-0.0126703	0.996706
IDPWY5897	superpathway of menaquinol-11 biosynthesis	-0.00173311	0.999643	-0.0550121	0.999732	-0.535983	0.0240443	0.00932784	0.996706
IDPWY5898	superpathway of menaquinol-12 biosynthesis	-0.00173311	0.999643	-0.0550121	0.999732	-0.535983	0.0240443	0.00932784	0.996706
IDPWY5899	superpathway of menaquinol-13 biosynthesis	-0.00173311	0.999643	-0.0550121	0.999732	-0.535983	0.0240443	0.00932784	0.996706
IDPWY7255	ergothioneine biosynthesis I (bacteria)	0.117242	0.999643	-0.340077	0.999732	1.38918	0.0240443	-0.288791	0.996706
IDHISDEGPWY	L-histidine degradation I	-0.190386	0.999643	0.0667296	0.999732	-0.511625	0.0265587	0.0931945	0.996706
IDPWY5941	glycogen degradation II (eukaryotic)	0.448632	0.999643	0.262604	0.999732	1.38056	0.0285791	0.636726	0.996706
IDPWY01415	superpathway of heme biosynthesis from uroporphyrinogen-III	0.025829	0.999643	-0.0780663	0.999732	-0.53556	0.0501158	-0.0130146	0.996706
IDPWY5705	allantoin degradation to glyoxylate III	-0.264462	0.999643	-0.142298	0.999732	-0.341941	0.0501158	0.00950069	0.996706
IDPWY5863	superpathway of phylloquinol biosynthesis	0.0174429	0.999643	-0.0770461	0.999732	-0.541101	0.0501158	0.015164	0.996706
IDPWY6906	chitin derivatives degradation	-0.0494047	0.999643	0.331791	0.999732	1.33929	0.0501158	-0.122187	0.996706
IDPWY5837	1,4-dihydroxy-2-naphthoate biosynthesis I	0.0213228	0.999643	-0.08135	0.999732	-0.536956	0.05741	0.013233	0.996706
IDCENTFERMPWY	pyruvate fermentation to butanoate	-0.240018	0.999643	0.138432	0.999732	-0.610692	0.0584986	0.0812228	0.996706
IDPWY3781	aerobic respiration I (cytochrome c)	0.130109	0.999643	0.0618446	0.999732	-0.297945	0.0584986	-0.0109404	0.996706
IDPWY6590	superpathway of Clostridium acetobutylicum acidogenic fermentation	-0.239377	0.999643	0.137325	0.999732	-0.611214	0.0584986	0.0809987	0.996706
IDCHLOROPHYLLSYN	chlorophyllide a biosynthesis I (aerobic, light-dependent)	0.0630996	0.999643	0.142329	0.999732	-0.39453	0.0644739	0.00969674	0.996706
IDPWY5531	chlorophyllide a biosynthesis II (anaerobic)	0.0620547	0.999643	0.142289	0.999732	-0.394594	0.0644739	0.0067739	0.996706
IDPWY7159	chlorophyllide a biosynthesis III (aerobic, light independent)	0.0620547	0.999643	0.142289	0.999732	-0.394594	0.0644739	0.0067739	0.996706
IDPWY5677	succinate fermentation to butanoate	0.081333	0.999643	0.247337	0.999732	0.924369	0.084462	0.86348	0.996706
IDP42PWY	incomplete reductive TCA cycle	-0.106741	0.999643	0.0766193	0.999732	-0.224067	0.0941321	0.0771832	0.996706
IDPWY5845	superpathway of menaquinol-9 biosynthesis	0.0364529	0.999643	-0.0541932	0.999732	-0.440554	0.0947904	-0.0316474	0.996706
IDPWY5838	superpathway of menaquinol-8 biosynthesis I	-0.0180872	0.999643	-0.0447794	0.999732	-0.433896	0.0955339	0.013202	0.996706
IDPWY5862	superpathway of demethylmenaquinol-9 biosynthesis	0.0491994	0.999643	-0.0671832	0.999732	-0.450897	0.119525	-0.0234901	0.996706
IDPWY5861	superpathway of demethylmenaquinol-8 biosynthesis	-0.00595935	0.999643	-0.058035	0.999732	-0.443015	0.122976	0.0204159	0.996706
IDPWY6470	peptidoglycan biosynthesis V (&beta;-lactam resistance)	-0.130533	0.999643	-0.225473	0.999732	-0.645877	0.123587	-0.0396777	0.996706
IDPWY1861	formaldehyde assimilation II (RuMP Cycle)	-0.227821	0.999643	-0.178851	0.999732	-0.520025	0.126923	-0.0795743	0.996706
IDRUMPPWY	formaldehyde oxidation I	-0.226653	0.999643	-0.173801	0.999732	-0.526347	0.131548	-0.0778476	0.996706
IDP164PWY	purine nucleobases degradation I (anaerobic)	-0.15213	0.999643	-0.0468548	0.999732	-0.472101	0.13971	0.181114	0.996706
IDPWY6147	6-hydroxymethyl-dihydropterin diphosphate biosynthesis I	0.0465296	0.999643	-0.0120683	0.999732	0.384886	0.18475	-0.0333126	0.996706
IDPWY7013	L-1,2-propanediol degradation	-0.14605	0.999643	0.061078	0.999732	-0.681916	0.199912	0.224026	0.996706
IDPWY6897	thiamin salvage II	0.0360453	0.999643	-0.0115319	0.999732	0.382492	0.212248	-0.0579191	0.996706
IDPWY01533	methylphosphonate degradation I	-0.352138	0.999643	-0.0709247	0.999732	-0.728968	0.222271	0.0205964	0.996706
IDPWY181	photorespiration	0.0843337	0.999643	-0.237504	0.999732	0.827779	0.222271	-0.446236	0.996706
IDPWY6163	chorismate biosynthesis from 3-dehydroquinate	0.0585925	0.999643	-0.0188131	0.999732	0.341314	0.222271	-0.013391	0.996706
IDPWY7539	6-hydroxymethyl-dihydropterin diphosphate biosynthesis III (Chlamydia)	0.037536	0.999643	-0.00501159	0.999732	0.366297	0.222271	-0.0473105	0.996706
IDGALACTARDEGPWY	D-galactarate degradation I	0.220364	0.999643	-0.654238	0.999732	0.676314	0.262497	-0.157013	0.996706
IDGLUCARGALACTSUPERPWY	superpathway of D-glucarate and D-galactarate degradation	0.220364	0.999643	-0.654238	0.999732	0.676314	0.262497	-0.157013	0.996706
IDPWY5345	superpathway of L-methionine biosynthesis (by sulfhydrylation)	0.0541041	0.999643	-0.00321677	0.999732	-0.19653	0.270535	0.0133029	0.996706
IDPWY5532	adenosine nucleotides degradation IV	0.646665	0.999643	0.598241	0.999732	-0.815659	0.270535	-0.0190786	0.996706
IDSERGLYSYNPWY	superpathway of L-serine and glycine biosynthesis I	0.0831763	0.999643	-0.00631249	0.999732	0.327559	0.270535	-0.0264025	0.996706
IDPWY6572	chondroitin sulfate degradation I (bacterial)	-0.202173	0.999643	-0.30709	0.999732	-0.7584	0.271689	-0.394556	0.996706
IDPWY01298	superpathway of pyrimidine deoxyribonucleosides degradation	0.0297963	0.999643	-0.0174254	0.999732	0.330474	0.310257	-0.0568418	0.996706
IDP562PWY	myo-inositol degradation I	0.183495	0.999643	-0.0821486	0.999732	-0.330016	0.332152	0.0718499	0.996706
IDP261PWY	coenzyme M biosynthesis I	0.195722	0.999643	0.0931783	0.999732	0.982602	0.361271	-0.604195	0.996706
IDPWY01296	purine ribonucleosides degradation	0.0177575	0.999643	0.00514858	0.999732	0.308748	0.361271	-0.0365791	0.996706
IDPWY6383	mono-trans, poly-cis decaprenyl phosphate biosynthesis	-0.26128	0.999643	-0.558921	0.999732	0.532294	0.361271	-0.251384	0.996706
IDPWY6731	starch degradation III	1.79033	0.157462	-1.14197	0.999732	0.878762	0.395478	0.0672716	0.996706
IDALLCHORISMATEPWY	superpathway of chorismate metabolism	0.0438025	0.999643	-0.0565278	0.999732	-0.334485	0.395478	-0.0398004	0.996706
IDDAPLYSINESYNPWY	L-lysine biosynthesis I	0.0212631	0.999643	0.0121835	0.999732	0.298585	0.395478	-0.106536	0.996706
IDGLYOXYLATEBYPASS	glyoxylate cycle	0.020749	0.999643	-0.0427301	0.999732	-0.290399	0.395478	0.0244721	0.996706
IDP23PWY	reductive TCA cycle I	-0.158492	0.999643	0.105012	0.999732	-0.172243	0.395478	0.0200394	0.996706
IDPWY041	allantoin degradation IV (anaerobic)	0.317479	0.999643	-0.393587	0.999732	0.597457	0.395478	-0.16209	0.996706
IDPWY042	2-methylcitrate cycle I	-0.161152	0.999643	-0.0982943	0.999732	-0.228979	0.395478	0.0461548	0.996706
IDPWY6121	5-aminoimidazole ribonucleotide biosynthesis I	0.0656679	0.999643	-0.006324	0.999732	0.2691	0.395478	-0.0157956	0.996706
IDPWY6123	inosine-5'-phosphate biosynthesis I	0.0743852	0.999643	-0.0149584	0.999732	0.276065	0.395478	-0.019933	0.996706
IDPWY6901	superpathway of glucose and xylose degradation	0.0454166	0.999643	-0.0279238	0.999732	0.321932	0.395478	-0.119187	0.996706
IDPWY7234	inosine-5'-phosphate biosynthesis III	0.0753706	0.999643	-0.0162959	0.999732	0.27528	0.395478	-0.0199448	0.996706
IDPWY7377	cob(II)yrinate a,c-diamide biosynthesis I (early cobalt insertion)	-0.233067	0.999643	0.287666	0.999732	-0.356381	0.395478	0.183579	0.996706
IDGLYCOLYSISTCAGLYOXBYPASS	superpathway of glycolysis, pyruvate dehydrogenase, TCA, and glyoxylate bypass	0.0103248	0.999643	-0.0445536	0.999732	-0.243214	0.403164	0.0128514	0.996706
IDDENITRIFICATIONPWY	nitrate reduction I (denitrification)	0.0928726	0.999643	0.251546	0.999732	-1.06772	0.405244	-0.953766	0.996706
IDPWY01297	superpathway of purine deoxyribonucleosides degradation	0.0334434	0.999643	-0.00435815	0.999732	0.283905	0.405244	-0.0669852	0.996706
IDPWY4984	urea cycle	-0.503022	0.999643	0.319928	0.999732	-0.420261	0.405244	0.0551244	0.996706
IDPWY6122	5-aminoimidazole ribonucleotide biosynthesis II	0.0573499	0.999643	0.00201027	0.999732	0.264416	0.405244	-0.0175626	0.996706
IDPWY6277	superpathway of 5-aminoimidazole ribonucleotide biosynthesis	0.0573499	0.999643	0.00201027	0.999732	0.264416	0.405244	-0.0175626	0.996706
IDPWY6562	norspermidine biosynthesis	-0.174781	0.999643	-0.0211278	0.999732	-0.215052	0.405244	0.0722561	0.996706
IDPWY6700	queuosine biosynthesis	0.0145095	0.999643	0.0500766	0.999732	-0.241941	0.405244	-0.0100969	0.996706
IDNONOXIPENTPWY	pentose phosphate pathway (non-oxidative branch)	0.0839371	0.999643	-0.0598335	0.999732	0.291907	0.426316	-0.1192	0.996706
IDGLUCARDEGPWY	D-glucarate degradation I	-0.0140654	0.999643	-0.527642	0.999732	0.680461	0.433997	-0.0269617	0.996706
IDPWY6609	adenine and adenosine salvage III	0.0276443	0.999643	0.0122602	0.999732	0.26752	0.433997	-0.071211	0.996706
IDPWY7198	pyrimidine deoxyribonucleotides de novo biosynthesis IV	-0.00181808	0.999643	0.0880004	0.999732	0.576418	0.433997	0.361624	0.996706
IDPWY7210	pyrimidine deoxyribonucleotides biosynthesis from CTP	-0.0171632	0.999643	0.0731864	0.999732	0.545079	0.433997	0.393082	0.996706
IDPWY841	superpathway of purine nucleotides de novo biosynthesis I	0.0795368	0.999643	-0.026052	0.999732	0.258158	0.433997	-0.0437467	0.996706
IDDENOVOPURINE2PWY	superpathway of purine nucleotides de novo biosynthesis II	0.0766444	0.999643	-0.0209875	0.999732	0.25507	0.439554	-0.0462568	0.996706
IDPENTOSEPPWY	pentose phosphate pathway	0.111126	0.999643	-0.00365395	0.999732	0.249518	0.439554	-0.0738915	0.996706
IDPWY3661	glycine betaine degradation I	0.783878	0.999643	-0.392896	0.999732	0.807387	0.439554	-0.705084	0.996706
IDPWY6703	preQ0 biosynthesis	0.0991277	0.999643	0.035797	0.999732	-0.199155	0.439554	0.00474276	0.996706
IDPWY7184	pyrimidine deoxyribonucleotides de novo biosynthesis I	0.0864193	0.999643	-0.0526378	0.999732	0.259462	0.439554	-0.0553528	0.996706
IDPWY7197	pyrimidine deoxyribonucleotide phosphorylation	0.0871312	0.999643	-0.0531234	0.999732	0.258898	0.439554	-0.0545835	0.996706
IDPWY6507	4-deoxy-L-threo-hex-4-enopyranuronate degradation	0.0117884	0.999643	-0.111257	0.999732	-0.371907	0.454339	0.185512	0.996706
IDTCAGLYOXBYPASS	superpathway of glyoxylate bypass and TCA	0.020622	0.999643	-0.0589115	0.999732	-0.23195	0.481164	0.00840121	0.996706
IDDHGLUCONATEPYRCATPWY	glucose degradation (oxidative)	0.184248	0.999643	0.0978882	0.999732	-1.00356	0.482706	-0.840544	0.996706
IDPWY7228	superpathway of guanosine nucleotides de novo biosynthesis I	0.0864026	0.999643	-0.0455599	0.999732	0.249597	0.482706	-0.0659311	0.996706
IDTEICHOICACIDPWY	teichoic acid (poly-glycerol) biosynthesis	0.0526175	0.999643	-0.0465084	0.999732	0.300368	0.485581	-0.209999	0.996706
IDPWY1541	superpathway of taurine degradation	-0.296733	0.999643	0.364969	0.999732	-0.424468	0.491954	-0.178022	0.996706
IDENTBACSYNPWY	enterobactin biosynthesis	0.0145329	0.999643	-0.0646951	0.999732	-0.409481	0.516954	0.0744314	0.996706
IDFAOPWY	fatty acid &beta;-oxidation I	0.0321727	0.999643	-0.0446324	0.999732	-0.259756	0.516954	-0.00147076	0.997286
IDPWY6125	superpathway of guanosine nucleotides de novo biosynthesis II	0.0847562	0.999643	-0.0393655	0.999732	0.242058	0.516954	-0.0729203	0.996706
IDPWY7373	superpathway of demethylmenaquinol-6 biosynthesis II	-0.209439	0.999643	-0.536424	0.999732	0.558849	0.517595	0.0981778	0.996706
IDTCA	TCA cycle I (prokaryotic)	0.102625	0.999643	-0.00757496	0.999732	-0.170219	0.517595	0.0519589	0.996706
IDPWY7090	UDP-2,3-diacetamido-2,3-dideoxy-&alpha;-D-mannuronate biosynthesis	0.184815	0.999643	0.160238	0.999732	-0.947924	0.517645	-0.788627	0.996706
IDPWY6876	isopropanol biosynthesis	0.0237182	0.999643	0.0531471	0.999732	-0.393344	0.559033	0.277306	0.996706
IDPWY0162	superpathway of pyrimidine ribonucleotides de novo biosynthesis	0.0876431	0.999643	-0.0350558	0.999732	0.233295	0.56326	-0.089718	0.996706
IDPWY5088	L-glutamate degradation VIII (to propanoate)	-0.336229	0.999643	-0.277617	0.999732	-0.471961	0.573795	-0.109954	0.996706
IDPWY6660	2-heptyl-3-hydroxy-4(1H)-quinolone biosynthesis	0.182794	0.999643	0.183834	0.999732	-0.962625	0.573795	-0.840498	0.996706
IDPWY7254	TCA cycle VII (acetate-producers)	-0.00261308	0.999643	-0.087681	0.999732	-0.189573	0.578101	0.00989799	0.996706
IDPWY0166	superpathway of pyrimidine deoxyribonucleotides de novo biosynthesis (E. coli)	0.0854235	0.999643	-0.0274731	0.999732	0.226275	0.591138	-0.0995202	0.996706
IDPWY7003	glycerol degradation to butanol	0.27004	0.999643	-0.199068	0.999732	-0.279784	0.591138	0.442951	0.996706
IDPWY7187	pyrimidine deoxyribonucleotides de novo biosynthesis II	0.0846457	0.999643	-0.0252519	0.999732	0.22362	0.60924	-0.100868	0.996706
IDGLYCOLGLYOXDEGPWY	superpathway of glycol metabolism and degradation	-0.222071	0.999643	-0.0632092	0.999732	-0.381382	0.672979	0.152787	0.996706
IDPWY6969	TCA cycle V (2-oxoglutarate:ferredoxin oxidoreductase)	0.113025	0.999643	-0.00410369	0.999732	-0.137436	0.708719	0.0637496	0.996706
IDHEMESYN2PWY	heme biosynthesis II (anaerobic)	0.114777	0.999643	-0.0663269	0.999732	-0.123462	0.729441	0.0618667	0.996706
IDPANTOSYNPWY	pantothenate and coenzyme A biosynthesis I	-0.0242697	0.999643	0.141837	0.999732	-0.150144	0.729441	0.105841	0.996706
ID1CMET2PWY	N10-formyl-tetrahydrofolate biosynthesis	-0.0205068	0.999643	0.18638	0.999732	0.146167	0.736754	0.186343	0.996706
IDANAGLYCOLYSISPWY	glycolysis III (from glucose)	0.0930527	0.999643	0.0159919	0.999732	0.177844	0.736754	-0.205113	0.996706
IDCATECHOLORTHOCLEAVAGEPWY	catechol degradation to &beta;-ketoadipate	0.00354702	0.999643	-0.0113294	0.999732	0.144164	0.736754	-0.0793738	0.996706
IDCOAPWY	coenzyme A biosynthesis I	0.0828342	0.999643	0.0130422	0.999732	0.182178	0.736754	-0.177571	0.996706
IDCODHPWY	reductive acetyl coenzyme A pathway	0.739079	0.999643	0.728958	0.999732	0.494689	0.736754	0.606834	0.996706
IDCOLANSYNPWY	colanic acid building blocks biosynthesis	0.259926	0.999643	0.241922	0.999732	0.158128	0.736754	0.0658254	0.996706
IDDTDPRHAMSYNPWY	dTDP-L-rhamnose biosynthesis I	0.156857	0.999643	-0.181502	0.999732	0.237784	0.736754	-0.227701	0.996706
IDFERMENTATIONPWY	mixed acid fermentation	0.06145	0.999643	0.0644762	0.999732	-0.0791099	0.736754	0.167668	0.996706
IDGALACTUROCATPWY	D-galacturonate degradation I	-0.0453148	0.999643	-0.0461129	0.999732	-0.231418	0.736754	0.275953	0.996706
IDGLUCONEOPWY	gluconeogenesis I	0.0218615	0.999643	0.0461273	0.999732	0.168994	0.736754	-0.143508	0.996706
IDKDONAGLIPASYNPWY	superpathway of (Kdo)2-lipid A biosynthesis	-0.032685	0.999643	-0.329704	0.999732	0.379948	0.736754	-0.272014	0.996706
IDMETHGLYUTPWY	superpathway of methylglyoxal degradation	-0.163516	0.999643	-0.102517	0.999732	-0.284434	0.736754	0.074464	0.996706
IDOANTIGENPWY	O-antigen building blocks biosynthesis (E. coli)	0.11649	0.999643	-0.129787	0.999732	0.229491	0.736754	-0.187272	0.996706
IDP101PWY	ectoine biosynthesis	0.726063	0.999643	-0.161375	0.999732	-0.331611	0.736754	0.199901	0.996706
IDP105PWY	TCA cycle IV (2-oxoglutarate decarboxylase)	0.0999063	0.999643	-0.0170981	0.999732	-0.139187	0.736754	0.0296708	0.996706
IDP161PWY	acetylene degradation	0.081856	0.999643	0.000184481	0.999732	0.205418	0.736754	-0.162001	0.996706
IDP163PWY	L-lysine fermentation to acetate and butanoate	-0.0463297	0.999643	-0.149794	0.999732	-0.25233	0.736754	0.0815144	0.996706
IDPANTOPWY	phosphopantothenate biosynthesis I	-0.0283266	0.999643	0.139726	0.999732	-0.137853	0.736754	0.144943	0.996706
IDPEPTIDOGLYCANSYNPWY	peptidoglycan biosynthesis I (meso-diaminopimelate containing)	0.0818512	0.999643	0.014865	0.999732	0.18287	0.736754	-0.174186	0.996706
IDPHOSLIPSYNPWY	superpathway of phospholipid biosynthesis I (bacteria)	0.0911114	0.999643	0.00952529	0.999732	0.186285	0.736754	-0.18268	0.996706
IDPOLYISOPRENSYNPWY	polyisoprenoid biosynthesis (E. coli)	0.0816155	0.999643	0.016817	0.999732	0.18158	0.736754	-0.178667	0.996706
IDPWY01261	anhydromuropeptides recycling	0.179459	0.999643	-0.0071414	0.999732	0.0970173	0.736754	-0.0926631	0.996706
IDPWY01319	CDP-diacylglycerol biosynthesis II	0.0826613	0.999643	0.0175855	0.999732	0.184245	0.736754	-0.177741	0.996706
IDPWY01586	peptidoglycan maturation (meso-diaminopimelate containing)	0.0884133	0.999643	0.00352351	0.999732	0.191123	0.736754	-0.158162	0.996706
IDPWY4FS7	phosphatidylglycerol biosynthesis I (plastidic)	0.085375	0.999643	0.0134409	0.999732	0.184471	0.736754	-0.179098	0.996706
IDPWY4FS8	phosphatidylglycerol biosynthesis II (non-plastidic)	0.085375	0.999643	0.0134409	0.999732	0.184471	0.736754	-0.179098	0.996706
IDPWY5005	biotin biosynthesis II	0.21452	0.999643	0.273316	0.999732	0.411811	0.736754	0.350221	0.996706
IDPWY5178	toluene degradation IV (aerobic) (via catechol)	-0.174557	0.999643	0.134462	0.999732	-0.466683	0.736754	-0.32509	0.996706
IDPWY5180	toluene degradation I (aerobic) (via o-cresol)	-0.0791909	0.999643	-0.179668	0.999732	-0.121116	0.736754	-0.0517337	0.996706
IDPWY5182	toluene degradation II (aerobic) (via 4-methylcatechol)	-0.0791909	0.999643	-0.179668	0.999732	-0.121116	0.736754	-0.0517337	0.996706
IDPWY5183	superpathway of aerobic toluene degradation	-0.107988	0.999643	0.672588	0.999732	0.320248	0.736754	0.717238	0.996706
IDPWY5189	tetrapyrrole biosynthesis II (from glycine)	-0.0160002	0.999643	0.185684	0.999732	-0.128977	0.736754	0.0952874	0.996706
IDPWY5384	sucrose degradation IV (sucrose phosphorylase)	0.0162585	0.999643	0.0522914	0.999732	0.191775	0.736754	-0.145746	0.996706
IDPWY5417	catechol degradation III (ortho-cleavage pathway)	0.00446064	0.999643	-0.00598442	0.999732	0.141708	0.736754	-0.0822753	0.996706
IDPWY5431	aromatic compounds degradation via &beta;-ketoadipate	0.00446064	0.999643	-0.00598442	0.999732	0.141708	0.736754	-0.0822753	0.996706
IDPWY5509	adenosylcobalamin biosynthesis from cobyrinate a,c-diamide I	-0.178931	0.999643	0.244405	0.999732	-0.14533	0.736754	0.238939	0.996706
IDPWY5667	CDP-diacylglycerol biosynthesis I	0.0826613	0.999643	0.0175855	0.999732	0.184245	0.736754	-0.177741	0.996706
IDPWY5686	UMP biosynthesis	0.0829183	0.999643	0.0113805	0.999732	0.181958	0.736754	-0.177488	0.996706
IDPWY6107	chlorosalicylate degradation	-0.191374	0.999643	-0.517647	0.999732	0.723818	0.736754	-0.0961799	0.996706
IDPWY6126	superpathway of adenosine nucleotides de novo biosynthesis II	0.0768449	0.999643	0.0212097	0.999732	0.177785	0.736754	-0.17585	0.996706
IDPWY6151	S-adenosyl-L-methionine cycle I	0.0820975	0.999643	0.0130091	0.999732	0.182881	0.736754	-0.178895	0.996706
IDPWY6263	superpathway of menaquinol-8 biosynthesis II	-0.0773241	0.999643	-0.1347	0.999732	0.24743	0.736754	0.00320819	0.997286
IDPWY6269	adenosylcobalamin salvage from cobinamide II	-0.175575	0.999643	0.240361	0.999732	-0.14184	0.736754	0.23659	0.996706
IDPWY6317	galactose degradation I (Leloir pathway)	0.092094	0.999643	0.00284471	0.999732	0.178947	0.736754	-0.186902	0.996706
IDPWY6385	peptidoglycan biosynthesis III (mycobacteria)	0.081843	0.999643	0.014876	0.999732	0.182906	0.736754	-0.174188	0.996706
IDPWY6386	UDP-N-acetylmuramoyl-pentapeptide biosynthesis II (lysine-containing)	0.0811792	0.999643	0.0150791	0.999732	0.183963	0.736754	-0.172388	0.996706
IDPWY6387	UDP-N-acetylmuramoyl-pentapeptide biosynthesis I (meso-diaminopimelate containing)	0.0815309	0.999643	0.0151354	0.999732	0.183474	0.736754	-0.173313	0.996706
IDPWY6471	peptidoglycan biosynthesis IV (Enterococcus faecium)	0.0821018	0.999643	0.0111019	0.999732	0.179805	0.736754	-0.171155	0.996706
IDPWY6588	pyruvate fermentation to acetone	-0.0865802	0.999643	0.0817932	0.999732	-0.257045	0.736754	0.315095	0.996706
IDPWY6895	superpathway of thiamin diphosphate biosynthesis II	-0.00793885	0.999643	0.100952	0.999732	-0.17867	0.736754	0.150893	0.996706
IDPWY7211	superpathway of pyrimidine deoxyribonucleotides de novo biosynthesis	0.142817	0.999643	0.080979	0.999732	0.112702	0.736754	-0.091501	0.996706
IDPWY7219	adenosine ribonucleotides de novo biosynthesis	0.0828835	0.999643	0.0141181	0.999732	0.181911	0.736754	-0.177083	0.996706
IDPWY7221	guanosine ribonucleotides de novo biosynthesis	0.0842515	0.999643	0.0164511	0.999732	0.177515	0.736754	-0.176085	0.996706
IDPWY7229	superpathway of adenosine nucleotides de novo biosynthesis I	0.0755523	0.999643	0.0228175	0.999732	0.177163	0.736754	-0.175559	0.996706
IDPWY7323	superpathway of GDP-mannose-derived O-antigen building blocks biosynthesis	0.265221	0.999643	0.261249	0.999732	0.179058	0.736754	0.0885104	0.996706
IDRHAMCATPWY	L-rhamnose degradation I	0.0218311	0.999643	0.209532	0.999732	-0.248395	0.736754	0.141105	0.996706
IDTHRESYNPWY	superpathway of L-threonine biosynthesis	-0.00401166	0.999643	0.0876761	0.999732	0.175893	0.736754	-0.121972	0.996706
IDUDPNAGSYNPWY	UDP-N-acetyl-D-glucosamine biosynthesis I	0.0798215	0.999643	0.0240752	0.999732	0.180802	0.736754	-0.178496	0.996706
IDPWY5188	tetrapyrrole biosynthesis I (from glutamate)	-0.0143632	0.999643	0.186821	0.999732	-0.124631	0.73905	0.10047	0.996706
IDPWY6892	thiazole biosynthesis I (E. coli)	-0.0166437	0.999643	0.0628971	0.999732	0.140716	0.73905	0.256433	0.996706
IDPWY7208	superpathway of pyrimidine nucleobases salvage	0.0827845	0.999643	0.0155553	0.999732	0.176707	0.73905	-0.180267	0.996706
IDCRNFORCATPWY	creatinine degradation I	-0.136313	0.999643	0.556494	0.999732	-0.379525	0.746349	-0.372709	0.996706
IDP122PWY	heterolactic fermentation	0.0837367	0.999643	0.00886637	0.999732	0.171593	0.746349	-0.176847	0.996706
IDPROTOCATECHUATEORTHOCLEAVAGEPWY	protocatechuate degradation II (ortho-cleavage pathway)	-0.0104813	0.999643	-0.00636809	0.999732	0.120582	0.746349	-0.0737768	0.996706
IDPWY1G0	mycothiol biosynthesis	-0.0127871	0.999643	-0.597179	0.999732	0.353409	0.746349	-0.537506	0.996706
IDPWY2942	L-lysine biosynthesis III	-0.00012557	0.999643	0.0806636	0.999732	0.159828	0.746349	-0.123358	0.996706
IDPWY5097	L-lysine biosynthesis VI	-8.20258e-05	0.999643	0.0807246	0.999732	0.16065	0.746349	-0.122819	0.996706
IDPWY5100	pyruvate fermentation to acetate and lactate II	0.0751371	0.999643	0.022773	0.999732	0.172815	0.746349	-0.177894	0.996706
IDPWY5973	cis-vaccenate biosynthesis	0.0124287	0.999643	0.0726836	0.999732	0.157263	0.746349	-0.129743	0.996706
IDPWY7007	methyl ketone biosynthesis	0.0411255	0.999643	0.546106	0.999732	0.387269	0.746349	-0.119442	0.996706
IDPWY722	nicotinate degradation I	-0.271539	0.999643	0.598843	0.999732	0.273817	0.746349	0.592391	0.996706
IDPWY7456	mannan degradation	0.274715	0.999643	-0.45059	0.999732	0.367661	0.746349	-0.8612	0.996706
IDTHREOCATPWY	superpathway of L-threonine metabolism	-0.154008	0.999643	-0.320098	0.999732	0.326979	0.746349	-0.386748	0.996706
IDTRNACHARGINGPWY	tRNA charging	-0.040181	0.999643	0.190662	0.999732	0.0918946	0.746349	0.225028	0.996706
IDECASYNPWY	enterobacterial common antigen biosynthesis	-0.515175	0.999643	-0.656756	0.999732	0.372836	0.74901	-0.379881	0.996706
IDFASYNELONGPWY	fatty acid elongation -- saturated	0.0147094	0.999643	0.0665946	0.999732	0.152405	0.74901	-0.134971	0.996706
IDGLYCOLYSIS	glycolysis I (from glucose 6-phosphate)	0.0258474	0.999643	0.0672049	0.999732	0.144582	0.74901	-0.174702	0.996706
IDP124PWY	Bifidobacterium shunt	0.0754817	0.999643	0.0288553	0.999732	0.162725	0.74901	-0.177873	0.996706
IDP381PWY	adenosylcobalamin biosynthesis II (late cobalt incorporation)	-0.0714404	0.999643	-0.197347	0.999732	0.239741	0.74901	0.0720289	0.996706
IDPOLYAMSYNPWY	superpathway of polyamine biosynthesis I	0.0370312	0.999643	0.081036	0.999732	-0.147691	0.74901	0.106794	0.996706
IDPWY2941	L-lysine biosynthesis II	-0.00716967	0.999643	0.0816296	0.999732	0.148065	0.74901	-0.117977	0.996706
IDPWY5028	L-histidine degradation II	-0.170008	0.999643	-0.0317573	0.999732	-0.154535	0.74901	-0.0391044	0.996706
IDPWY5747	2-methylcitrate cycle II	0.0679898	0.999643	0.0374444	0.999732	0.102072	0.74901	-0.0752236	0.996706
IDPWY5910	superpathway of geranylgeranyldiphosphate biosynthesis I (via mevalonate)	0.0730963	0.999643	0.0185176	0.999732	0.162303	0.74901	-0.172078	0.996706
IDPWY5913	TCA cycle VI (obligate autotrophs)	-0.00796983	0.999643	0.260163	0.999732	-0.10656	0.74901	0.275717	0.996706
IDPWY621	sucrose degradation III (sucrose invertase)	0.0857404	0.999643	0.0473971	0.999732	0.151039	0.74901	-0.221452	0.996706
IDPWY6505	L-tryptophan degradation XII (Geobacillus)	-1.24024	0.999643	-0.314772	0.999732	-0.408067	0.74901	-0.0316494	0.996706
IDPWY6641	superpathway of sulfolactate degradation	0.0460222	0.999643	-0.00414253	0.999732	0.411522	0.74901	0.000553982	0.999312
IDPWY6891	thiazole biosynthesis II (Bacillus)	-0.122026	0.999643	0.20624	0.999732	-0.195016	0.74901	0.395307	0.996706
IDPWY7199	pyrimidine deoxyribonucleosides salvage	-0.210464	0.999643	0.157795	0.999732	-0.146875	0.74901	0.277119	0.996706
IDPWY7220	adenosine deoxyribonucleotides de novo biosynthesis II	0.0553912	0.999643	0.0532925	0.999732	0.157607	0.74901	-0.176682	0.996706
IDPWY7222	guanosine deoxyribonucleotides de novo biosynthesis II	0.0553912	0.999643	0.0532925	0.999732	0.157607	0.74901	-0.176682	0.996706
IDPWY7663	gondoate biosynthesis (anaerobic)	0.0159228	0.999643	0.0766906	0.999732	0.150712	0.74901	-0.133504	0.996706
IDPWY922	mevalonate pathway I	0.0723815	0.999643	0.0167882	0.999732	0.159314	0.74901	-0.172239	0.996706
IDSO4ASSIMPWY	sulfate reduction I (assimilatory)	0.12092	0.999643	-0.0429751	0.999732	-0.109742	0.74901	-0.0194514	0.996706
IDSULFATECYSPWY	superpathway of sulfate assimilation and cysteine biosynthesis	0.102693	0.999643	-0.0229424	0.999732	-0.0990821	0.74901	-0.00315429	0.997286
IDTYRFUMCATPWY	L-tyrosine degradation I	0.0511972	0.999643	0.0275992	0.999732	0.109418	0.74901	-0.0737944	0.996706
IDPWY5484	glycolysis II (from fructose 6-phosphate)	0.0250991	0.999643	0.0656339	0.999732	0.14289	0.755217	-0.176422	0.996706
IDPWY7200	superpathway of pyrimidine deoxyribonucleoside salvage	-0.208828	0.999643	0.0642102	0.999732	-0.10692	0.762018	0.236883	0.996706
IDPWY6612	superpathway of tetrahydrofolate biosynthesis	-0.0152516	0.999643	0.147183	0.999732	-0.0778277	0.767139	0.0648616	0.996706
IDANAEROFRUCATPWY	homolactic fermentation	0.0121917	0.999643	0.0761663	0.999732	0.137467	0.778852	-0.17458	0.996706
IDARGDEGPWY	superpathway of L-arginine, putrescine, and 4-aminobutanoate degradation	-0.0728266	0.999643	0.0290823	0.999732	-0.207416	0.778852	-0.017089	0.996706
IDARGORNPROSTPWY	arginine, ornithine and proline interconversion	0.324238	0.999643	-0.12284	0.999732	-0.196503	0.778852	0.011173	0.996706
IDGALACTGLUCUROCATPWY	superpathway of hexuronide and hexuronate degradation	-0.0922285	0.999643	-0.0652037	0.999732	-0.181106	0.778852	0.308069	0.996706
IDORNARGDEGPWY	superpathway of L-arginine and L-ornithine degradation	-0.0728266	0.999643	0.0290823	0.999732	-0.207416	0.778852	-0.017089	0.996706
IDPWY01241	ADP-L-glycero-&beta;-D-manno-heptose biosynthesis	-0.136416	0.999643	-0.10703	0.999732	-0.221696	0.778852	-0.175498	0.996706
IDPWY0862	(5Z)-dodec-5-enoate biosynthesis	0.00916439	0.999643	-0.0784901	0.999732	-0.111737	0.778852	0.0866838	0.996706
IDPWY6713	L-rhamnose degradation II	0.426012	0.999643	0.420933	0.999732	0.281155	0.778852	0.186313	0.996706
IDPWY7237	myo-, chiro- and scillo-inositol degradation	0.142948	0.999643	-0.0346274	0.999732	-0.119363	0.778852	0.221347	0.996706
IDPYRIDOXSYNPWY	pyridoxal 5'-phosphate biosynthesis I	0.125763	0.999643	-0.0256371	0.999732	0.113301	0.781024	-0.0647174	0.996706
IDTRPSYNPWY	L-tryptophan biosynthesis	-0.0156452	0.999643	0.164203	0.999732	-0.103305	0.782114	0.161944	0.996706
IDNAGLIPASYNPWY	lipid IVA biosynthesis	0.0786701	0.999643	-0.0140079	0.999732	0.119177	0.786589	-0.0324865	0.996706
IDPWY0845	superpathway of pyridoxal 5'-phosphate biosynthesis and salvage	0.133486	0.999643	-0.0239871	0.999732	0.105371	0.786589	-0.0704254	0.996706
IDPWY7315	dTDP-N-acetylthomosamine biosynthesis	0.251474	0.999643	0.0673323	0.999732	0.111008	0.786589	0.0508306	0.996706
IDPWY01061	superpathway of L-alanine biosynthesis	0.0448217	0.999643	-0.0452773	0.999732	-0.0915371	0.792465	0.120378	0.996706
IDFOLSYNPWY	superpathway of tetrahydrofolate biosynthesis and salvage	-0.0160664	0.999643	0.133591	0.999732	-0.0613585	0.798563	0.0545488	0.996706
IDP221PWY	octane oxidation	-0.00414849	0.999643	0.0185471	0.999732	0.086343	0.798563	-0.0639134	0.996706
IDPRPPPWY	superpathway of histidine, purine, and pyrimidine biosynthesis	0.100882	0.999643	-0.00468925	0.999732	0.0596386	0.798563	-0.11112	0.996706
IDPWY5695	urate biosynthesis/inosine 5'-phosphate degradation	0.00338164	0.999643	0.134747	0.999732	-0.0960782	0.809422	-0.0965757	0.996706
IDP341PWY	glycolysis V (Pyrococcus)	0.161802	0.999643	0.0155236	0.999732	0.161802	0.818588	-0.00325047	0.997286
IDPWY5659	GDP-mannose biosynthesis	-0.115979	0.999643	0.431353	0.999732	0.105272	0.818588	0.17075	0.996706
IDPOLYAMINSYN3PWY	superpathway of polyamine biosynthesis II	-0.114266	0.999643	0.0739017	0.999732	0.0866962	0.818967	0.234025	0.996706
IDPWY6628	superpathway of L-phenylalanine biosynthesis	0.0210351	0.999643	-0.0100292	0.999732	-0.0720971	0.818967	0.113249	0.996706
IDPWY7616	methanol oxidation to carbon dioxide	-0.0689059	0.999643	-0.293827	0.999732	0.245858	0.818967	-0.295102	0.996706
IDFASYNINITIALPWY	superpathway of fatty acid biosynthesis initiation (E. coli)	0.0110283	0.999643	-0.0289265	0.999732	0.09802	0.819415	-0.0260004	0.996706
IDPWY5154	L-arginine biosynthesis III (via N-acetyl-L-citrulline)	-0.0802538	0.999643	-8.46143e-05	0.999732	-0.125375	0.819761	0.106691	0.996706
IDHISTSYNPWY	L-histidine biosynthesis	-0.00712371	0.999643	0.156214	0.999732	-0.083082	0.825881	0.172867	0.996706
IDP184PWY	protocatechuate degradation I (meta-cleavage pathway)	-0.0224802	0.999643	-0.187856	0.999732	-0.305486	0.825881	-0.56976	0.996706
IDPWY6282	palmitoleate biosynthesis I (from (5Z)-dodec-5-enoate)	0.00862162	0.999643	-0.0258157	0.999732	0.0942014	0.825881	-0.0242657	0.996706
IDCALVINPWY	Calvin-Benson-Bassham cycle	0.271653	0.999643	0.0709619	0.999732	0.078435	0.837104	0.0932503	0.996706
IDHEXITOLDEGSUPERPWY	superpathway of hexitol degradation (bacteria)	0.317383	0.999643	0.0453831	0.999732	-0.140681	0.837104	0.0238514	0.996706
IDNONMEVIPPPWY	methylerythritol phosphate pathway I	-0.0545006	0.999643	0.218916	0.999732	0.0755392	0.837104	0.243602	0.996706
IDORNDEGPWY	superpathway of ornithine degradation	-0.0628096	0.999643	-0.252399	0.999732	0.127136	0.837104	-0.193154	0.996706
IDPWY01338	polymyxin resistance	0.0538706	0.999643	0.0201501	0.999732	-0.260863	0.837104	-0.292845	0.996706
IDPWY6467	Kdo transfer to lipid IVA III (Chlamydia)	0.0101595	0.999643	-0.0241182	0.999732	0.110692	0.837104	-0.00278866	0.997286
IDPWY7376	cob(II)yrinate a,c-diamide biosynthesis II (late cobalt incorporation)	-0.094879	0.999643	-0.298832	0.999732	-0.107169	0.837104	-0.0593203	0.996706
IDPWY7560	methylerythritol phosphate pathway II	-0.0545006	0.999643	0.218916	0.999732	0.0755392	0.837104	0.243602	0.996706
IDPWY7392	taxadiene biosynthesis (engineered)	-0.0539419	0.999643	0.221396	0.999732	0.0719415	0.839223	0.246463	0.996706
IDRIBOSYN2PWY	flavin biosynthesis I (bacteria and plants)	-0.03534	0.999643	0.123408	0.999732	0.110195	0.839223	-0.146394	0.996706
IDNADSYNPWY	NAD biosynthesis II (from tryptophan)	-0.426683	0.999643	-0.614022	0.999732	0.210483	0.84876	-0.0888122	0.996706
IDPWY5121	superpathway of geranylgeranyl diphosphate biosynthesis II (via MEP)	-0.0573198	0.999643	0.21824	0.999732	0.0681325	0.84876	0.243782	0.996706
IDPWY5651	L-tryptophan degradation to 2-amino-3-carboxymuconate semialdehyde	-0.46333	0.999643	-0.674249	0.999732	0.231413	0.84876	-0.090665	0.996706
IDREDCITCYC	TCA cycle VIII (helicobacter)	-0.136334	0.999643	0.0674232	0.999732	-0.0428124	0.849294	0.0170707	0.996706
IDP162PWY	L-glutamate degradation V (via hydroxyglutarate)	0.226713	0.999643	0.0388752	0.999732	-0.213865	0.855896	0.562839	0.996706
IDPWY1269	CMP-3-deoxy-D-manno-octulosonate biosynthesis I	0.00747859	0.999643	-0.0256756	0.999732	0.102135	0.855896	-0.00358788	0.997286
IDPWY5971	palmitate biosynthesis II (bacteria and plants)	0.00158622	0.999643	-0.0116434	0.999732	0.0752588	0.855896	-0.0181474	0.996706
IDPWY6071	superpathway of phenylethylamine degradation	-0.259123	0.999643	-0.656504	0.999732	0.0972222	0.855896	-0.460171	0.996706
IDPWY6397	mycolyl-arabinogalactan-peptidoglycan complex biosynthesis	0.16883	0.999643	-0.5095	0.999732	0.299067	0.855896	-0.61598	0.996706
IDGLUCUROCATPWY	superpathway of &beta;-D-glucuronide and D-glucuronate degradation	-0.105019	0.999643	-0.0938216	0.999732	-0.121766	0.857048	0.284459	0.996706
IDCOBALSYNPWY	adenosylcobalamin salvage from cobinamide I	-0.12804	0.999643	0.192635	0.999732	-0.0760501	0.867103	0.212109	0.996706
IDPWY5989	stearate biosynthesis II (bacteria and plants)	0.0159433	0.999643	-0.0157621	0.999732	0.0701819	0.867103	-0.0151177	0.996706
IDPWY7196	superpathway of pyrimidine ribonucleosides salvage	-0.184839	0.999643	0.0166642	0.999732	-0.0559531	0.867103	0.182214	0.996706
IDPWY7242	D-fructuronate degradation	-0.0269496	0.999643	-0.0357421	0.999732	-0.0952732	0.867103	0.297738	0.996706
IDPWYG321	mycolate biosynthesis	0.00641922	0.999643	-0.0208838	0.999732	0.0730175	0.867103	-0.0186469	0.996706
IDHSERMETANAPWY	L-methionine biosynthesis III	-0.00363236	0.999643	0.0801782	0.999732	-0.0613929	0.878184	0.178764	0.996706
IDBRANCHEDCHAINAASYNPWY	superpathway of branched amino acid biosynthesis	0.00780725	0.999643	0.154984	0.999732	-0.0557101	0.881529	0.163965	0.996706
IDFUCCATPWY	fucose degradation	0.0374627	0.999643	0.229989	0.999732	0.15113	0.881529	0.683199	0.996706
IDP461PWY	hexitol fermentation to lactate, formate, ethanol and acetate	0.427474	0.999643	0.0378252	0.999732	-0.111108	0.881529	0.0498159	0.996706
IDPWY5103	L-isoleucine biosynthesis III	0.0111423	0.999643	0.14632	0.999732	-0.0595831	0.881529	0.168948	0.996706
IDPWY5101	L-isoleucine biosynthesis II	-0.000837748	0.999643	0.152163	0.999732	-0.0530355	0.889261	0.181116	0.996706
IDGLUTORNPWY	L-ornithine biosynthesis	0.000552675	0.999643	0.163897	0.999732	-0.0602389	0.8914	0.173137	0.996706
IDGOLPDLCATPWY	superpathway of glycerol degradation to 1,3-propanediol	0.510939	0.999643	-0.202698	0.999732	-0.148126	0.891865	0.103084	0.996706
IDPWY5415	catechol degradation I (meta-cleavage pathway)	-0.0322901	0.999643	-0.213799	0.999732	0.0570486	0.891865	-0.283675	0.996706
IDPWY6629	superpathway of L-tryptophan biosynthesis	-0.509876	0.999643	-0.511998	0.999732	0.148457	0.891865	-0.333535	0.996706
IDPWY7527	L-methionine salvage cycle III	0.316874	0.999643	-0.226937	0.999732	-0.0736461	0.893039	-0.113334	0.996706
IDPWY7664	oleate biosynthesis IV (anaerobic)	0.0052808	0.999643	-0.0285965	0.999732	0.061142	0.893039	-0.00897417	0.996706
IDPYRIDNUCSALPWY	NAD salvage pathway I	-0.133463	0.999643	0.171625	0.999732	0.0626942	0.893039	0.226933	0.996706
IDMETSAMPWY	superpathway of S-adenosyl-L-methionine biosynthesis	0.0264481	0.999643	0.000528807	0.999732	-0.0413619	0.910806	0.175395	0.996706
IDP281PWY	3-phenylpropanoate degradation	0.95012	0.999643	-0.372975	0.999732	-0.213522	0.910806	-0.89387	0.996706
IDPWY5177	glutaryl-CoA degradation	0.259331	0.999643	0.0808011	0.999732	-0.170897	0.910806	0.676208	0.996706
IDPWY6749	CMP-legionaminate biosynthesis I	0.283694	0.999643	0.0655523	0.999732	0.117566	0.910806	0.345447	0.996706
IDILEUSYNPWY	L-isoleucine biosynthesis I (from threonine)	0.00897877	0.999643	0.150892	0.999732	-0.0428549	0.91224	0.201266	0.996706
IDPWY7400	L-arginine biosynthesis IV (archaebacteria)	-0.0310066	0.999643	0.127866	0.999732	-0.0373769	0.91224	0.14911	0.996706
IDVALSYNPWY	L-valine biosynthesis	0.00897877	0.999643	0.150892	0.999732	-0.0428549	0.91224	0.201266	0.996706
IDARGSYNPWY	L-arginine biosynthesis I (via L-ornithine)	-0.0309739	0.999643	0.12653	0.999732	-0.0355812	0.916389	0.147885	0.996706
IDNADBIOSYNTHESISII	NAD salvage pathway II	0.0273479	0.999643	0.0106525	0.999732	0.0657211	0.916389	0.0563444	0.996706
IDPWY4361	S-methyl-5-thio-&alpha;-D-ribose 1-phosphate degradation	0.339853	0.999643	-0.291324	0.999732	-0.0678909	0.916542	-0.148154	0.996706
IDPWY6545	pyrimidine deoxyribonucleotides de novo biosynthesis III	0.187108	0.999643	0.210629	0.999732	0.0561631	0.917053	0.262138	0.996706
IDARGSYNBSUBPWY	L-arginine biosynthesis II (acetyl cycle)	-0.0195139	0.999643	0.132082	0.999732	-0.0322587	0.921197	0.147279	0.996706
IDGLUCOSE1PMETABPWY	glucose and glucose-1-phosphate degradation	0.266413	0.999643	-0.062219	0.999732	0.0543041	0.921197	-0.172738	0.996706
IDGLYCOCATPWY	glycogen degradation I (bacterial)	-0.00450105	0.999643	0.130637	0.999732	-0.0489977	0.921197	0.280261	0.996706
IDHOMOSERMETSYNPWY	L-methionine biosynthesis I	0.0829855	0.999643	0.00485315	0.999732	-0.0356504	0.921197	0.177204	0.996706
IDMETHACETATEPWY	methanogenesis from acetate	-0.201197	0.999643	0.192399	0.999732	0.0955745	0.921197	0.5253	0.996706
IDPWY3001	superpathway of L-isoleucine biosynthesis I	-0.0155853	0.999643	0.173167	0.999732	-0.0375768	0.921197	0.207698	0.996706
IDPWY4722	creatinine degradation II	0.107492	0.999643	-0.0521116	0.999732	0.130157	0.921197	-0.0086482	0.997286
IDPWY5918	superpathay of heme biosynthesis from glutamate	0.114188	0.999643	-0.00650364	0.999732	-0.0362654	0.921197	0.0149717	0.996706
IDPWY6185	4-methylcatechol degradation (ortho cleavage)	-0.0114911	0.999643	-0.0988376	0.999732	-0.041002	0.921197	-0.131123	0.996706
IDPWY6944	androstenedione degradation	-0.00288524	0.999643	0.0258668	0.999732	-0.0712137	0.921197	0.188745	0.996706
IDPWY7328	superpathway of UDP-glucose-derived O-antigen building blocks biosynthesis	0.490902	0.999643	0.0645833	0.999732	-0.0754707	0.921197	-0.018507	0.996706
IDTHISYNPWY	superpathway of thiamin diphosphate biosynthesis I	0.07466	0.999643	0.0476421	0.999732	0.0413381	0.921197	0.0911679	0.996706
IDPWY5507	adenosylcobalamin biosynthesis I (early cobalt insertion)	-0.129111	0.999643	0.0396194	0.999732	-0.0715694	0.921906	0.189292	0.996706
IDASPASNPWY	superpathway of L-aspartate and L-asparagine biosynthesis	-0.0883247	0.999643	0.249927	0.999732	0.0415857	0.925047	0.247968	0.996706
IDLPSSYNPWY	superpathway of lipopolysaccharide biosynthesis	-0.425809	0.999643	0.0783242	0.999732	0.117172	0.925047	0.201038	0.996706
IDPWY01479	tRNA processing	0.214631	0.999643	-0.0426992	0.999732	0.0398023	0.925047	-0.12247	0.996706
IDPWY4903	nitrate reduction VI (assimilatory)	0.0951699	0.999643	0.340578	0.999732	-0.0551798	0.925047	0.0672208	0.996706
IDPWY6478	GDP-D-glycero-&alpha;-D-manno-heptose biosynthesis	0.568272	0.999643	-0.119567	0.999732	-0.0865478	0.925047	0.245498	0.996706
IDPWY6737	starch degradation V	-0.00150741	0.999643	0.13274	0.999732	-0.0428047	0.925047	0.292085	0.996706
IDPWY7111	pyruvate fermentation to isobutanol (engineered)	0.0114485	0.999643	0.147936	0.999732	-0.032512	0.925047	0.206302	0.996706
IDPYRIDNUCSYNPWY	NAD biosynthesis I (from aspartate)	-0.0018809	0.999643	0.1823	0.999732	-0.0380033	0.925047	0.210848	0.996706
IDCOMPLETEAROPWY	superpathway of aromatic amino acid biosynthesis	-0.0739699	0.999643	0.0930463	0.999732	0.0233286	0.930504	0.185386	0.996706
IDUBISYNPWY	superpathway of ubiquinol-8 biosynthesis (prokaryotic)	0.0679995	0.999643	-0.0808237	0.999732	0.0450067	0.930504	-0.0867101	0.996706
IDPWY0321	phenylacetate degradation I (aerobic)	-0.0371938	0.999643	-0.366135	0.999732	0.0337536	0.939343	-0.396893	0.996706
IDPWY6608	guanosine nucleotides degradation III	-0.117347	0.999643	0.261218	0.999732	0.0351175	0.939343	0.0834895	0.996706
IDPWY6630	superpathway of L-tyrosine biosynthesis	0.0491389	0.999643	-0.0116196	0.999732	-0.0276208	0.939343	0.101694	0.996706
IDAEROBACTINSYNPWY	aerobactin biosynthesis	-0.213417	0.999643	0.156014	0.999732	0.0723235	0.941506	0.437423	0.996706
IDPWY5430	meta cleavage pathway of aromatic compounds	-1.04103	0.999643	-0.269379	0.999732	-0.101848	0.941506	0.0776787	0.996706
IDASTPWY	L-arginine degradation II (AST pathway)	0.0278843	0.999643	-0.112287	0.999732	0.0431521	0.947168	-0.0687489	0.996706
IDPWY5855	ubiquinol-7 biosynthesis (prokaryotic)	0.0659488	0.999643	-0.0858215	0.999732	0.0346386	0.947168	-0.0925807	0.996706
IDPWY5856	ubiquinol-9 biosynthesis (prokaryotic)	0.0659488	0.999643	-0.0858215	0.999732	0.0346386	0.947168	-0.0925807	0.996706
IDPWY5857	ubiquinol-10 biosynthesis (prokaryotic)	0.0659488	0.999643	-0.0858215	0.999732	0.0346386	0.947168	-0.0925807	0.996706
IDPWY6708	ubiquinol-8 biosynthesis (prokaryotic)	0.0659488	0.999643	-0.0858215	0.999732	0.0346386	0.947168	-0.0925807	0.996706
IDSALVADEHYPOXPWY	adenosine nucleotides degradation II	-0.245213	0.999643	0.0982672	0.999732	-0.048988	0.947168	-0.0264468	0.996706
IDPWY01277	3-phenylpropanoate and 3-(3-hydroxyphenyl)propanoate degradation	-0.387718	0.999643	0.158514	0.999732	0.0542501	0.953468	0.0483297	0.996706
IDBIOTINBIOSYNTHESISPWY	biotin biosynthesis I	0.0316961	0.999643	-0.00667159	0.999732	0.0244114	0.954526	0.00966602	0.996706
IDGLYCOGENSYNTHPWY	glycogen biosynthesis I (from ADP-D-Glucose)	0.330547	0.999643	0.22552	0.999732	0.0350585	0.954526	0.14383	0.996706
IDHCAMHPDEGPWY	3-phenylpropanoate and 3-(3-hydroxyphenyl)propanoate degradation to 2-oxopent-4-enoate	-0.47039	0.999643	0.219229	0.999732	0.0610803	0.954526	0.1048	0.996706
IDKETOGLUCONMETPWY	ketogluconate metabolism	0.222893	0.999643	0.996547	0.999732	0.08292	0.954526	0.836878	0.996706
IDLEUDEG2PWY	L-leucine degradation I	0.0117686	0.999643	0.027231	0.999732	0.0230409	0.954526	-0.0833189	0.996706
IDPWY5419	catechol degradation to 2-oxopent-4-enoate II	-0.833296	0.999643	-0.0880204	0.999732	-0.0776204	0.954526	0.143893	0.996706
IDPWY5420	catechol degradation II (meta-cleavage pathway)	-0.765255	0.999643	-0.0733419	0.999732	-0.0726305	0.954526	0.124157	0.996706
IDPWY6690	cinnamate and 3-hydroxycinnamate degradation to 2-oxopent-4-enoate	-0.47039	0.999643	0.219229	0.999732	0.0610803	0.954526	0.1048	0.996706
IDPWY7391	isoprene biosynthesis II (engineered)	0.0100512	0.999643	-0.712112	0.999732	-0.0460951	0.954526	-0.255965	0.996706
IDPWY7446	sulfoglycolysis	-0.402065	0.999643	0.678278	0.999732	0.0937887	0.954526	0.807861	0.996706
IDPWY5741	ethylmalonyl-CoA pathway	-0.146591	0.999643	0.322822	0.999732	-0.0565148	0.955514	0.0521057	0.996706
IDPWY6728	methylaspartate cycle	-0.198133	0.999643	0.427542	0.999732	0.0447432	0.955514	0.206787	0.996706
IDPWY5505	L-glutamate and L-glutamine biosynthesis	-0.0346136	0.999643	0.303004	0.999732	0.0203232	0.964049	0.197777	0.996706
IDPWY5265	peptidoglycan biosynthesis II (staphylococci)	-0.557517	0.999643	0.222444	0.999732	-0.0331678	0.969755	0.0389332	0.996706
IDAROPWY	chorismate biosynthesis I	-0.0739507	0.999643	0.0966417	0.999732	0.00608396	0.973894	0.194521	0.996706
IDFUCRHAMCATPWY	superpathway of fucose and rhamnose degradation	0.0664346	0.999643	0.14366	0.999732	0.0277732	0.973894	0.524009	0.996706
IDGALLATEDEGRADATIONIPWY	gallate degradation II	-0.371489	0.999643	-0.714298	0.999732	0.0360663	0.973894	-0.796687	0.996706
IDGLCMANNANAUTPWY	superpathway of N-acetylglucosamine, N-acetylmannosamine and N-acetylneuraminate degradation	0.395204	0.999643	0.20189	0.999732	0.0143411	0.973894	0.130582	0.996706
IDHEMEBIOSYNTHESISII	heme biosynthesis I (aerobic)	0.189795	0.999643	-0.070044	0.999732	0.0113966	0.973894	-0.0668648	0.996706
IDMETHYLGALLATEDEGRADATIONPWY	methylgallate degradation	-0.362187	0.999643	-0.67944	0.999732	0.0360692	0.973894	-0.761826	0.996706
IDP441PWY	superpathway of N-acetylneuraminate degradation	0.35368	0.999643	0.147748	0.999732	0.0179821	0.973894	0.11289	0.996706
IDP4PWY	superpathway of L-lysine, L-threonine and L-methionine biosynthesis I	-0.140392	0.999643	0.113192	0.999732	-0.00726154	0.973894	0.180882	0.996706
IDPPGPPMETPWY	ppGpp biosynthesis	0.0152821	0.999643	-0.0831867	0.999732	0.0118866	0.973894	-0.0619713	0.996706
IDPWY5181	toluene degradation III (aerobic) (via p-cresol)	-0.147093	0.999643	-0.156657	0.999732	-0.011385	0.973894	-0.154545	0.996706
IDPWY5347	superpathway of L-methionine biosynthesis (transsulfuration)	0.0121729	0.999643	0.0853093	0.999732	-0.0111373	0.973894	0.18256	0.996706
IDPWY5647	2-nitrobenzoate degradation I	-1.09873	0.999643	-0.594388	0.999732	0.0410943	0.973894	-0.0843834	0.996706
IDPWY5654	2-amino-3-carboxymuconate semialdehyde degradation to 2-oxopentenoate	-1.10582	0.999643	-0.587465	0.999732	0.0443057	0.973894	-0.080147	0.996706
IDPWY5676	acetyl-CoA fermentation to butanoate II	0.20598	0.999643	0.082368	0.999732	0.0199197	0.973894	0.540276	0.996706
IDPWY6182	superpathway of salicylate degradation	-0.0118351	0.999643	-0.0813852	0.999732	-0.0140302	0.973894	-0.119344	0.996706
IDPWY6210	2-aminophenol degradation	-0.0108906	0.999643	0.0163359	0.999732	0.0108906	0.973894	0.194353	0.996706
IDPWY6519	8-amino-7-oxononanoate biosynthesis I	0.0292254	0.999643	-0.0212806	0.999732	0.0146002	0.973894	-0.0220719	0.996706
IDPWY5823	superpathway of CDP-glucose-derived O-antigen building blocks biosynthesis	-0.251541	0.999643	-0.0650838	0.999732	-0.0183997	0.981338	-0.15119	0.996706
IDGLYCOLYSISED	superpathway of glycolysis and Entner-Doudoroff	-0.000326074	0.999643	0.0286487	0.999732	-0.00482676	0.981463	0.214417	0.996706
IDPWY5104	L-isoleucine biosynthesis IV	-0.148271	0.999643	0.158539	0.999732	0.00553031	0.982347	0.259886	0.996706
IDPWY5655	L-tryptophan degradation IX	-0.250116	0.999643	0.465251	0.999732	-0.0144207	0.982347	0.200212	0.996706
IDPWY6353	purine nucleotides degradation II (aerobic)	-0.153636	0.999643	0.0384978	0.999732	0.00439366	0.983738	0.0367734	0.996706
IDPWY0781	aspartate superpathway	-0.145695	0.999643	0.094258	0.999732	0.000513161	0.99778	0.166482	0.996706
IDPWY7431	aromatic biogenic amine degradation (bacteria)	-0.0875437	0.999643	-0.10595	0.999732	0.000435826	0.99778	-0.0500981	0.996706

## Sheet: Sup Table 15 Cecum 17 d
Function	Description	Muramidase Estimate	P Value Muramidase	Coccidiosis Vaccine Estimate	P Value Coccidiosis Vaccine	Inert Fiber Estimate	Inert P Value Fiber	Salinomycin Estimate	P Value Salinomycin
IDP101PWY	ectoine biosynthesis	0.930419	0.907899	0.44026	0.65127	3.34884	2.44557e-06	0.398833	0.668034
IDHEXITOLDEGSUPERPWY	superpathway of hexitol degradation (bacteria)	-0.092717	0.907899	-0.218049	0.405453	-0.481533	0.104722	0.10525	0.685476
IDP125PWY	superpathway of (R,R)-butanediol biosynthesis	0.0714493	0.907899	-0.0693038	0.836684	0.563606	0.104722	0.0208014	0.966427
IDPOLYISOPRENSYNPWY	polyisoprenoid biosynthesis (E. coli)	-0.0903924	0.907899	0.0190397	0.950276	-0.33742	0.104722	-0.0446948	0.832579
IDPWY5910	superpathway of geranylgeranyldiphosphate biosynthesis I (via mevalonate)	-0.333216	0.907899	-0.123522	0.690949	-0.52482	0.104722	-0.438528	0.234464
IDPWY922	mevalonate pathway I	-0.344919	0.907899	-0.11427	0.728471	-0.559476	0.104722	-0.443286	0.235785
IDPWY7234	inosine-5'-phosphate biosynthesis III	-0.186815	0.907899	-0.225823	0.264671	-0.311495	0.120627	-0.25605	0.25418
IDPWY6396	superpathway of 2,3-butanediol biosynthesis	-0.100235	0.907899	-0.0421592	0.888272	0.403971	0.136928	-0.0927599	0.686153
IDPWY5695	urate biosynthesis/inosine 5'-phosphate degradation	-0.0352423	0.907899	-0.0373594	0.83378	0.243107	0.225198	0.024865	0.891286
IDGALACTUROCATPWY	D-galacturonate degradation I	-0.0861346	0.907899	-0.129568	0.367819	0.212171	0.244274	-0.155576	0.333209
IDHCAMHPDEGPWY	3-phenylpropanoate and 3-(3-hydroxyphenyl)propanoate degradation to 2-oxopent-4-enoate	0.337838	0.907899	-1.93096	0.264671	1.7895	0.244274	-0.816821	0.52717
IDP124PWY	Bifidobacterium shunt	-0.201583	0.907899	-0.206109	0.31255	-0.30328	0.244274	-0.374792	0.206606
IDP23PWY	reductive TCA cycle I	-0.0725544	0.907899	-0.144165	0.487862	-0.305294	0.244274	-0.358636	0.206606
IDPWY5920	superpathway of heme biosynthesis from glycine	0.228301	0.907899	0.0276262	0.982699	-0.774406	0.244274	0.397159	0.467824
IDPWY6690	cinnamate and 3-hydroxycinnamate degradation to 2-oxopent-4-enoate	0.337838	0.907899	-1.93096	0.264671	1.7895	0.244274	-0.816821	0.52717
IDPWY7242	D-fructuronate degradation	-0.0662479	0.907899	-0.0927843	0.527256	0.21123	0.244274	-0.122364	0.384977
IDPWY7392	taxadiene biosynthesis (engineered)	-0.215659	0.907899	-0.164139	0.411346	-0.309415	0.244274	-0.318175	0.224061
IDPWY5913	TCA cycle VI (obligate autotrophs)	0.0199519	0.989216	-0.104187	0.708173	-0.394351	0.244274	-0.153036	0.549712
IDPWY01277	3-phenylpropanoate and 3-(3-hydroxyphenyl)propanoate degradation	0.340754	0.907899	-1.79876	0.264671	1.56037	0.272031	-0.735032	0.527028
IDASTPWY	L-arginine degradation II (AST pathway)	0.270486	0.907899	0.507912	0.345065	-0.762074	0.277491	0.990813	0.206606
IDPWY5484	glycolysis II (from fructose 6-phosphate)	-0.0942195	0.907899	-0.089577	0.608561	-0.225743	0.277491	-0.190309	0.297095
IDP122PWY	heterolactic fermentation	-0.21417	0.907899	-0.173348	0.399602	-0.279331	0.284794	-0.358704	0.206606
IDPWY6470	peptidoglycan biosynthesis V (&beta;-lactam resistance)	-0.576094	0.907899	-0.333524	0.59176	-0.785403	0.284794	-0.628257	0.331917
IDARGORNPROSTPWY	arginine, ornithine and proline interconversion	-0.058015	0.907899	-0.206162	0.286328	-0.261574	0.287041	-0.0955748	0.6237
IDGLUCOSE1PMETABPWY	glucose and glucose-1-phosphate degradation	0.210754	0.907899	-0.672153	0.302882	-0.850779	0.326004	-1.19957	0.206606
IDPWY2941	L-lysine biosynthesis II	-0.244231	0.907899	-0.191868	0.335331	-0.254907	0.35344	-0.36453	0.206606
IDPWY5189	tetrapyrrole biosynthesis II (from glycine)	-0.118104	0.907899	-0.17286	0.264929	0.182114	0.35344	-0.111904	0.449286
IDPWY6628	superpathway of L-phenylalanine biosynthesis	0.108816	0.907899	-0.0603467	0.887762	-0.412742	0.35344	-0.139293	0.668831
IDPWY6630	superpathway of L-tyrosine biosynthesis	0.10857	0.907899	-0.0603987	0.887762	-0.413469	0.35344	-0.139069	0.668831
IDPWY6876	isopropanol biosynthesis	-0.269284	0.907899	-0.311301	0.669756	-0.857025	0.35344	-0.328367	0.632981
IDPWY6895	superpathway of thiamin diphosphate biosynthesis II	-0.00861827	0.999529	0.455965	0.264671	0.281622	0.35344	0.449232	0.206606
IDPWY01415	superpathway of heme biosynthesis from uroporphyrinogen-III	0.273664	0.907899	0.0511241	0.900725	-0.384165	0.354111	0.19993	0.545742
IDPWY5188	tetrapyrrole biosynthesis I (from glutamate)	-0.106466	0.907899	-0.188453	0.264671	0.182803	0.354111	-0.134381	0.381997
IDPWY6588	pyruvate fermentation to acetone	-0.0871887	0.907899	-0.29627	0.264671	0.209682	0.354111	-0.249498	0.25418
IDPWY6608	guanosine nucleotides degradation III	-0.0653749	0.907899	-0.0761419	0.629394	0.177188	0.354111	0.000799458	1
IDGLYCOLYSISED	superpathway of glycolysis and Entner-Doudoroff	-0.20922	0.907899	-0.101654	0.611927	-0.224892	0.354769	-0.210838	0.319132
IDPWY7328	superpathway of UDP-glucose-derived O-antigen building blocks biosynthesis	0.200472	0.907899	-0.573866	0.264671	-0.448528	0.354769	-0.689853	0.206606
IDPWY7323	superpathway of GDP-mannose-derived O-antigen building blocks biosynthesis	0.0372094	0.954233	0.400004	0.264671	0.313396	0.354769	0.41212	0.224061
IDGLUCUROCATPWY	superpathway of &beta;-D-glucuronide and D-glucuronate degradation	-0.0915106	0.907899	-0.184245	0.264671	0.175013	0.360722	-0.169036	0.309823
IDGALACTGLUCUROCATPWY	superpathway of hexuronide and hexuronate degradation	-0.0755728	0.907899	-0.106983	0.441503	0.15682	0.378236	-0.136396	0.359684
IDNADBIOSYNTHESISII	NAD salvage pathway II	0.186842	0.907899	-0.240527	0.264929	-0.24703	0.378236	0.129992	0.549712
IDPWY3661	glycine betaine degradation I	0.237532	0.907899	0.224223	0.826287	1.01261	0.378236	1.06225	0.283522
IDPWY5532	adenosine nucleotides degradation IV	-0.329274	0.907899	0.347191	0.803869	1.42345	0.378236	-0.495636	0.684404
IDPWY5659	GDP-mannose biosynthesis	-0.0536101	0.907899	0.0130366	0.968739	0.201562	0.378236	-0.0345729	0.868091
IDANAEROFRUCATPWY	homolactic fermentation	-0.0854207	0.907899	-0.1118	0.484996	-0.173225	0.394477	-0.186544	0.283522
IDORNDEGPWY	superpathway of ornithine degradation	0.395242	0.907899	0.650117	0.264671	-0.605702	0.394477	0.901874	0.210355
IDP162PWY	L-glutamate degradation V (via hydroxyglutarate)	0.313104	0.907899	-0.834547	0.264671	-0.585977	0.394477	-0.664299	0.2686
IDCOLANSYNPWY	colanic acid building blocks biosynthesis	0.0468978	0.907899	0.330562	0.264671	0.251892	0.394702	0.368286	0.235785
IDENTBACSYNPWY	enterobactin biosynthesis	0.335654	0.907899	0.687872	0.264671	-0.584946	0.394702	0.994854	0.206606
IDFERMENTATIONPWY	mixed acid fermentation	0.0765277	0.907899	0.142126	0.487862	-0.213378	0.394702	-0.0341333	0.887813
IDGOLPDLCATPWY	superpathway of glycerol degradation to 1,3-propanediol	-0.0550422	0.907899	0.0155273	0.982405	-0.297046	0.394702	-0.0806577	0.780918
IDKDONAGLIPASYNPWY	superpathway of (Kdo)2-lipid A biosynthesis	0.119271	0.907899	0.636829	0.264671	-0.55258	0.394702	1.01733	0.206606
IDMETHGLYUTPWY	superpathway of methylglyoxal degradation	0.426851	0.907899	0.600883	0.268068	-0.57216	0.394702	0.902684	0.207295
IDP341PWY	glycolysis V (Pyrococcus)	0.658227	0.907899	0.0114123	0.995546	-1.33284	0.394702	-1.25075	0.35019
IDP441PWY	superpathway of N-acetylneuraminate degradation	-0.157432	0.907899	-0.132983	0.411346	-0.167832	0.394702	-0.206085	0.2686
IDPWY041	allantoin degradation IV (anaerobic)	0.230389	0.907899	-0.209235	0.449299	-0.283598	0.394702	-0.0428174	0.891958
IDPWY5855	ubiquinol-7 biosynthesis (prokaryotic)	0.305094	0.907899	0.297901	0.487297	-0.439183	0.394702	0.534558	0.2686
IDPWY5856	ubiquinol-9 biosynthesis (prokaryotic)	0.305094	0.907899	0.297901	0.487297	-0.439183	0.394702	0.534558	0.2686
IDPWY5857	ubiquinol-10 biosynthesis (prokaryotic)	0.305094	0.907899	0.297901	0.487297	-0.439183	0.394702	0.534558	0.2686
IDPWY6708	ubiquinol-8 biosynthesis (prokaryotic)	0.305094	0.907899	0.297901	0.487297	-0.439183	0.394702	0.534558	0.2686
IDPWY7237	myo-, chiro- and scillo-inositol degradation	-0.0647615	0.907899	-0.180731	0.377374	0.216626	0.394702	-0.163609	0.420539
IDPWY7377	cob(II)yrinate a,c-diamide biosynthesis I (early cobalt insertion)	-0.262409	0.907899	-0.163394	0.605091	-0.325654	0.394702	-0.447527	0.235785
IDTEICHOICACIDPWY	teichoic acid (poly-glycerol) biosynthesis	-0.2558	0.907899	-0.0786961	0.74439	-0.23448	0.394702	-0.204979	0.380186
IDUBISYNPWY	superpathway of ubiquinol-8 biosynthesis (prokaryotic)	0.306845	0.907899	0.30844	0.473841	-0.439373	0.394702	0.545074	0.2686
IDPWY5384	sucrose degradation IV (sucrose phosphorylase)	-0.0162925	0.989216	-0.224266	0.269385	-0.212785	0.394702	-0.331454	0.21314
IDPWY5747	2-methylcitrate cycle II	-0.0118217	0.999529	0.213175	0.785912	-0.757232	0.394702	0.766347	0.329621
IDPWY5860	superpathway of demethylmenaquinol-6 biosynthesis I	0.183701	0.907899	-0.0126895	0.986921	-0.319781	0.399729	0.386219	0.271798
IDPWY5850	superpathway of menaquinol-6 biosynthesis I	0.173437	0.907899	-0.00601771	0.992607	-0.300993	0.40355	0.363395	0.275399
IDPWY5896	superpathway of menaquinol-10 biosynthesis	0.173437	0.907899	-0.00601771	0.992607	-0.300993	0.40355	0.363395	0.275399
IDALLCHORISMATEPWY	superpathway of chorismate metabolism	0.294762	0.907899	0.401299	0.31255	-0.403104	0.410773	0.615559	0.234464
IDARGDEGPWY	superpathway of L-arginine, putrescine, and 4-aminobutanoate degradation	0.37032	0.907899	0.681954	0.264929	-0.574018	0.410773	0.97953	0.206606
IDORNARGDEGPWY	superpathway of L-arginine and L-ornithine degradation	0.37032	0.907899	0.681954	0.264929	-0.574018	0.410773	0.97953	0.206606
IDPWY4722	creatinine degradation II	-0.112884	0.907899	-0.385641	0.344519	0.40644	0.429542	-0.224019	0.591674
IDPWY7376	cob(II)yrinate a,c-diamide biosynthesis II (late cobalt incorporation)	-0.371936	0.907899	0.431747	0.643143	0.807366	0.477988	1.17198	0.261309
IDP4PWY	superpathway of L-lysine, L-threonine and L-methionine biosynthesis I	-0.101127	0.907899	-0.188076	0.264929	-0.148155	0.483395	-0.174467	0.33017
IDPWY0781	aspartate superpathway	-0.126518	0.907899	-0.205907	0.264671	-0.149199	0.483395	-0.212004	0.2686
IDPWY6629	superpathway of L-tryptophan biosynthesis	0.258662	0.907899	0.669001	0.264929	-0.545844	0.483395	0.946579	0.21314
IDPWY01061	superpathway of L-alanine biosynthesis	-0.0248647	0.968457	-0.215588	0.273585	-0.184404	0.483395	-0.013548	0.967782
IDHISDEGPWY	L-histidine degradation I	0.0296811	0.970907	0.343179	0.264671	0.242365	0.483395	0.161228	0.549712
IDFASYNELONGPWY	fatty acid elongation -- saturated	-0.122374	0.907899	0.0516717	0.770805	-0.141422	0.501217	-0.0784317	0.619456
IDPWY7616	methanol oxidation to carbon dioxide	1.11389	0.907899	0.34002	0.790624	1.0347	0.501217	0.895158	0.433011
IDPWY5005	biotin biosynthesis II	-0.279203	0.907899	0.420797	0.761249	-1.0937	0.50172	-0.290709	0.832579
IDGLYCOLYSIS	glycolysis I (from glucose 6-phosphate)	-0.0770106	0.907899	-0.118959	0.430813	-0.134928	0.502971	-0.174811	0.297095
IDECASYNPWY	enterobacterial common antigen biosynthesis	0.333822	0.907899	0.697262	0.264929	-0.541186	0.505053	0.988436	0.21314
IDPWY01338	polymyxin resistance	0.333651	0.907899	0.768038	0.264671	-0.553381	0.505053	1.0291	0.211813
IDPWY042	2-methylcitrate cycle I	-0.736443	0.907899	-0.233877	0.808195	-0.765772	0.505053	0.440794	0.610907
IDLACTOSECATPWY	lactose and galactose degradation I	-0.233393	0.907899	-0.0524725	0.90581	-0.299385	0.51484	-0.03105	0.954242
IDRHAMCATPWY	L-rhamnose degradation I	0.0917256	0.907899	0.363322	0.264671	0.232252	0.51484	0.368117	0.258023
IDPWY6944	androstenedione degradation	-0.120747	0.982686	1.92921	0.264671	1.20471	0.517047	0.219426	0.891958
IDP562PWY	myo-inositol degradation I	-0.00995045	0.999529	-0.0333704	0.900725	0.180716	0.517047	0.0626255	0.774906
IDPWY6901	superpathway of glucose and xylose degradation	-0.122486	0.907899	-0.0720484	0.697201	-0.147842	0.519626	-0.0510501	0.77578
IDGLUCARDEGPWY	D-glucarate degradation I	-0.0498996	0.907899	-0.0780175	0.65127	-0.138596	0.548744	0.234817	0.255946
IDPWY5430	meta cleavage pathway of aromatic compounds	-0.0177401	0.999529	0.212651	0.836684	0.741116	0.562455	-0.0254356	0.98916
IDPWY6397	mycolyl-arabinogalactan-peptidoglycan complex biosynthesis	0.74191	0.907899	0.837149	0.503002	1.00339	0.582133	0.834629	0.51172
IDPWY1541	superpathway of taurine degradation	-0.534281	0.907899	0.263887	0.721613	-0.540707	0.591481	0.843786	0.2686
IDPWY5154	L-arginine biosynthesis III (via N-acetyl-L-citrulline)	-0.0274752	0.968457	0.188793	0.399602	0.182188	0.591481	0.0936012	0.66894
IDPWY6892	thiazole biosynthesis I (E. coli)	-0.0762892	0.907899	-0.111435	0.478576	0.122492	0.602339	-0.0345591	0.844939
IDGLUTORNPWY	L-ornithine biosynthesis	-0.0871665	0.907899	-0.178695	0.264929	0.122454	0.617834	-0.0902068	0.56298
IDPWY7003	glycerol degradation to butanol	0.0186372	0.991913	0.0338809	0.935907	-0.223983	0.617834	-0.128757	0.64599
IDPWY5651	L-tryptophan degradation to 2-amino-3-carboxymuconate semialdehyde	-0.860649	0.907899	0.664035	0.569597	0.856464	0.634825	-0.99609	0.381997
IDHEMESYN2PWY	heme biosynthesis II (anaerobic)	-0.229183	0.907899	-0.232955	0.273585	-0.163466	0.635683	-0.265802	0.269068
IDNADSYNPWY	NAD biosynthesis II (from tryptophan)	-0.811686	0.907899	0.619978	0.569597	0.787937	0.639616	-0.937339	0.381997
IDPWY7332	superpathway of UDP-N-acetylglucosamine-derived O-antigen building blocks biosynthesis	-0.15391	0.907899	-0.196689	0.31255	0.151057	0.639616	-0.0984439	0.621359
IDPWY6353	purine nucleotides degradation II (aerobic)	-0.0066582	0.999529	0.0255735	0.85777	0.0914206	0.645769	0.0660272	0.58783
IDP381PWY	adenosylcobalamin biosynthesis II (late cobalt incorporation)	-0.14031	0.907899	0.247074	0.770791	0.547654	0.667128	0.901641	0.275399
IDTRPSYNPWY	L-tryptophan biosynthesis	-0.0804561	0.907899	-0.131189	0.399602	0.115076	0.667128	-0.0251051	0.891286
IDHSERMETANAPWY	L-methionine biosynthesis III	-0.0415834	0.907899	-0.239157	0.264671	-0.130131	0.679762	-0.020207	0.93576
IDNAGLIPASYNPWY	lipid IVA biosynthesis	0.0792744	0.907899	0.749209	0.264671	0.258554	0.679762	0.785344	0.143286
IDP163PWY	L-lysine fermentation to acetate and butanoate	0.0994294	0.907899	-0.348897	0.264671	0.185042	0.679762	-0.341703	0.2686
IDPWY1269	CMP-3-deoxy-D-manno-octulosonate biosynthesis I	0.0925368	0.907899	0.700656	0.264671	0.240319	0.679762	0.757993	0.143286
IDPWY6467	Kdo transfer to lipid IVA III (Chlamydia)	0.0801885	0.907899	0.769239	0.264671	0.258876	0.686034	0.80951	0.143286
IDSALVADEHYPOXPWY	adenosine nucleotides degradation II	-0.00824537	0.991913	-0.0393484	0.785912	0.0913912	0.692301	0.0592819	0.64357
IDDHGLUCONATEPYRCATPWY	glucose degradation (oxidative)	0.50137	0.907899	0.402165	0.770791	-0.830529	0.713184	0.249337	0.856941
IDFUCCATPWY	fucose degradation	0.0504376	0.907899	0.0658445	0.692254	0.107091	0.713184	0.108768	0.491566
IDPWY6590	superpathway of Clostridium acetobutylicum acidogenic fermentation	0.0678035	0.907899	-0.228417	0.273585	0.144828	0.713184	-0.2341	0.320007
IDCENTFERMPWY	pyruvate fermentation to butanoate	0.0736494	0.907899	-0.229797	0.273585	0.143981	0.731287	-0.227049	0.333209
IDTHREOCATPWY	superpathway of L-threonine metabolism	-0.357025	0.907899	-0.201303	0.856338	-0.626064	0.735278	0.0457235	0.982615
IDTYRFUMCATPWY	L-tyrosine degradation I	-0.222584	0.907899	0.930435	0.31255	-0.623002	0.735278	-0.207424	0.844939
IDHISTSYNPWY	L-histidine biosynthesis	-0.0271108	0.912056	-0.198436	0.264671	0.0984279	0.750179	-0.138243	0.380186
IDPWY5676	acetyl-CoA fermentation to butanoate II	-0.041301	0.907899	-0.343174	0.264671	0.125397	0.751069	-0.32174	0.206606
IDPWY5838	superpathway of menaquinol-8 biosynthesis I	0.0104784	0.999529	0.00798128	0.987883	-0.17971	0.770055	0.0515567	0.873996
IDPWY6471	peptidoglycan biosynthesis IV (Enterococcus faecium)	-0.0493147	0.907899	-0.217398	0.264671	-0.100359	0.776398	-0.233713	0.235785
IDPWY5840	superpathway of menaquinol-7 biosynthesis	0.000745826	0.999529	-0.140602	0.65127	-0.18914	0.776398	-0.176976	0.549712
IDFUCRHAMCATPWY	superpathway of fucose and rhamnose degradation	0.0835505	0.907899	0.240076	0.264671	0.105224	0.784728	0.283438	0.206606
IDPWY5509	adenosylcobalamin biosynthesis from cobyrinate a,c-diamide I	-5.33407e-05	0.999529	-0.226944	0.264671	0.0995806	0.784728	-0.190417	0.291999
IDPWY5897	superpathway of menaquinol-11 biosynthesis	0.00185596	0.999529	-0.146175	0.648507	-0.186956	0.784728	-0.180128	0.549712
IDPWY5898	superpathway of menaquinol-12 biosynthesis	0.00185596	0.999529	-0.146175	0.648507	-0.186956	0.784728	-0.180128	0.549712
IDPWY5899	superpathway of menaquinol-13 biosynthesis	0.00185596	0.999529	-0.146175	0.648507	-0.186956	0.784728	-0.180128	0.549712
IDPWY6269	adenosylcobalamin salvage from cobinamide II	0.000481134	0.999529	-0.226996	0.264671	0.0995248	0.784728	-0.191218	0.289452
IDCOBALSYNPWY	adenosylcobalamin salvage from cobinamide I	-0.00460985	0.999529	-0.225376	0.264671	0.0985589	0.792633	-0.186797	0.299032
IDPWY5861	superpathway of demethylmenaquinol-8 biosynthesis	0.0148115	0.999529	-0.00951738	0.986921	-0.1821	0.792633	0.0506084	0.887813
IDLEUDEG2PWY	L-leucine degradation I	0.00959828	0.999529	0.0624076	0.959771	-0.448303	0.803669	0.0724109	0.951508
IDGALLATEDEGRADATIONIPWY	gallate degradation II	-0.157453	0.907899	0.23618	0.399602	0.157453	0.804229	0.23618	0.390918
IDHOMOSERMETSYNPWY	L-methionine biosynthesis I	-0.0729421	0.907899	-0.236379	0.264671	-0.105393	0.804229	-0.0684206	0.694137
IDMETHYLGALLATEDEGRADATIONPWY	methylgallate degradation	-0.152804	0.907899	0.229206	0.399602	0.152804	0.804229	0.229206	0.390918
IDMETSAMPWY	superpathway of S-adenosyl-L-methionine biosynthesis	-0.0751626	0.907899	-0.224566	0.264671	-0.0951511	0.804229	-0.0784712	0.641739
IDNONMEVIPPPWY	methylerythritol phosphate pathway I	-0.0309162	0.907899	-0.19099	0.264671	0.0835985	0.804229	-0.131652	0.381997
IDPWY5104	L-isoleucine biosynthesis IV	-0.0325267	0.907899	-0.198179	0.264671	0.0857726	0.804229	-0.141729	0.380186
IDPWY5183	superpathway of aerobic toluene degradation	-0.112718	0.907899	-0.169077	0.399602	0.112718	0.804229	1.44959399894755e-18	1
IDPWY5419	catechol degradation to 2-oxopent-4-enoate II	-0.537421	0.907899	0.708071	0.557536	0.65253	0.804229	-0.524617	0.64357
IDPWY5647	2-nitrobenzoate degradation I	-0.602539	0.907899	0.742891	0.557536	0.693862	0.804229	-0.853295	0.489578
IDPWY5654	2-amino-3-carboxymuconate semialdehyde degradation to 2-oxopentenoate	-0.603883	0.907899	0.746322	0.557536	0.696908	0.804229	-0.855312	0.489578
IDPWY6660	2-heptyl-3-hydroxy-4(1H)-quinolone biosynthesis	0.667908	0.907899	0.677851	0.601332	-0.681762	0.804229	0.256202	0.856142
IDPWY6897	thiamin salvage II	-0.148522	0.907899	-0.155121	0.31255	0.0880228	0.804229	-0.16782	0.333209
IDPWY7090	UDP-2,3-diacetamido-2,3-dideoxy-&alpha;-D-mannuronate biosynthesis	0.615876	0.907899	0.638136	0.593932	-0.629558	0.804229	0.236461	0.856142
IDPWY7560	methylerythritol phosphate pathway II	-0.0309162	0.907899	-0.19099	0.264671	0.0835985	0.804229	-0.131652	0.381997
IDPWY6263	superpathway of menaquinol-8 biosynthesis II	0.0683144	0.91868	0.561381	0.264671	0.23843	0.804229	0.736952	0.206606
IDP221PWY	octane oxidation	-0.0670526	0.990643	0.747603	0.434796	-0.547918	0.804229	0.473098	0.621359
IDPWY5022	4-aminobutanoate degradation V	-0.270739	0.907899	-0.229553	0.264929	-0.110081	0.813427	-0.382464	0.206606
IDPWY5420	catechol degradation II (meta-cleavage pathway)	-0.493809	0.907899	0.653878	0.569354	0.596254	0.813427	-0.500623	0.64357
IDPWY6562	norspermidine biosynthesis	-0.126145	0.966991	0.790951	0.40134	0.526259	0.813427	0.85744	0.381997
IDP108PWY	pyruvate fermentation to propanoate I	0.112285	0.907899	0.201669	0.487862	0.154442	0.830011	-0.149162	0.605793
IDPWY01533	methylphosphonate degradation I	0.0190987	0.999529	-0.251645	0.557536	-0.215678	0.832979	-0.272459	0.514439
IDARGSYNBSUBPWY	L-arginine biosynthesis II (acetyl cycle)	-0.0864472	0.907899	-0.198171	0.264671	0.0803202	0.839498	-0.131057	0.389215
IDARGSYNPWY	L-arginine biosynthesis I (via L-ornithine)	-0.0881539	0.907899	-0.194303	0.264671	0.0784548	0.839498	-0.135419	0.381997
IDPWY5101	L-isoleucine biosynthesis II	-0.0288575	0.907899	-0.191598	0.264671	0.0751383	0.839498	-0.129102	0.381997
IDPWY5862	superpathway of demethylmenaquinol-9 biosynthesis	0.236377	0.907899	0.0899544	0.803869	-0.16197	0.839498	0.440883	0.258023
IDPWY7400	L-arginine biosynthesis IV (archaebacteria)	-0.0877679	0.907899	-0.193477	0.264671	0.0790287	0.839498	-0.134229	0.381997
IDBRANCHEDCHAINAASYNPWY	superpathway of branched amino acid biosynthesis	-0.0256666	0.917015	-0.192845	0.264671	0.0740765	0.839498	-0.13203	0.381997
IDPWY5415	catechol degradation I (meta-cleavage pathway)	0.181919	0.917015	-0.556311	0.613264	0.545379	0.839498	-0.0840447	0.960213
IDPYRIDNUCSYNPWY	NAD biosynthesis I (from aspartate)	-0.0254238	0.91868	-0.12212	0.40134	0.0756011	0.839498	-0.00620521	0.982805
IDPWY5103	L-isoleucine biosynthesis III	-0.0234222	0.933795	-0.198102	0.264671	0.0762003	0.839498	-0.137369	0.380186
IDCOMPLETEAROPWY	superpathway of aromatic amino acid biosynthesis	-0.0383438	0.907899	-0.204197	0.264671	0.0702692	0.850826	-0.1314	0.381997
IDGLYCOLYSISTCAGLYOXBYPASS	superpathway of glycolysis, pyruvate dehydrogenase, TCA, and glyoxylate bypass	0.111501	0.907899	-0.211507	0.648121	-0.211655	0.850826	-0.349406	0.404712
IDGLYOXYLATEBYPASS	glyoxylate cycle	0.121838	0.907899	-0.154902	0.74439	-0.199126	0.850826	-0.276382	0.530953
IDILEUSYNPWY	L-isoleucine biosynthesis I (from threonine)	-0.028463	0.907899	-0.192268	0.264671	0.0708105	0.850826	-0.131973	0.381997
IDP105PWY	TCA cycle IV (2-oxoglutarate decarboxylase)	0.155211	0.907899	-0.104208	0.803869	-0.180612	0.850826	-0.268715	0.486403
IDPPGPPMETPWY	ppGpp biosynthesis	0.364604	0.907899	0.550937	0.273585	-0.243136	0.850826	1.01194	0.206606
IDPWY5845	superpathway of menaquinol-9 biosynthesis	0.224556	0.907899	0.0955622	0.782751	-0.147815	0.850826	0.416115	0.258023
IDPWY6107	chlorosalicylate degradation	0.933916	0.907899	1.38397	0.264671	0.465054	0.850826	1.25694	0.2686
IDPWY6185	4-methylcatechol degradation (ortho cleavage)	0.287311	0.907899	-0.600418	0.65127	0.624522	0.850826	-0.568044	0.6457
IDPWY6612	superpathway of tetrahydrofolate biosynthesis	-0.0402803	0.907899	0.0614151	0.674108	0.0676364	0.850826	0.0795503	0.56298
IDPWY7111	pyruvate fermentation to isobutanol (engineered)	-0.0285206	0.907899	-0.201868	0.264671	0.0733166	0.850826	-0.146809	0.361855
IDPWY7373	superpathway of demethylmenaquinol-6 biosynthesis II	-0.462069	0.907899	-5.53651129152818e-18	1	-0.216934	0.850826	-0.693104	0.235785
IDVALSYNPWY	L-valine biosynthesis	-0.028463	0.907899	-0.192268	0.264671	0.0708105	0.850826	-0.131973	0.381997
IDPWY5181	toluene degradation III (aerobic) (via p-cresol)	-0.163904	0.968457	0.0552135	0.986921	0.624277	0.850826	-0.0979873	0.964711
IDPWY7211	superpathway of pyrimidine deoxyribonucleotides de novo biosynthesis	0.00749761	0.999529	0.0180491	0.950276	-0.0856918	0.850826	-0.00497391	0.98916
IDAROPWY	chorismate biosynthesis I	-0.0383711	0.907899	-0.202136	0.264671	0.0668498	0.856859	-0.124184	0.396696
IDFOLSYNPWY	superpathway of tetrahydrofolate biosynthesis and salvage	-0.0437836	0.907899	0.0236353	0.892356	0.0613714	0.856859	0.0399866	0.779129
IDGLYCOGENSYNTHPWY	glycogen biosynthesis I (from ADP-D-Glucose)	-0.0310064	0.907899	-0.208842	0.264671	0.0682145	0.856859	-0.168231	0.320007
IDP261PWY	coenzyme M biosynthesis I	-0.484049	0.907899	-0.0696756	0.937998	0.278916	0.856859	-0.295258	0.626268
IDPWY7254	TCA cycle VII (acetate-producers)	0.12454	0.907899	-0.278211	0.577409	-0.213765	0.856859	-0.386763	0.404712
IDPWY7371	1,4-dihydroxy-6-naphthoate biosynthesis II	0.0986438	0.907899	0.593779	0.264671	0.201714	0.856859	0.85813	0.206606
IDRIBOSYN2PWY	flavin biosynthesis I (bacteria and plants)	-0.107413	0.907899	-0.0693483	0.648507	0.0644338	0.856859	-0.0385829	0.801979
IDTCAGLYOXBYPASS	superpathway of glyoxylate bypass and TCA	0.129978	0.907899	-0.223469	0.644481	-0.20435	0.856859	-0.33687	0.451819
IDP161PWY	acetylene degradation	-0.0304288	0.908766	-0.217443	0.264671	-0.0728968	0.856859	-0.178933	0.329621
IDPWY5121	superpathway of geranylgeranyl diphosphate biosynthesis II (via MEP)	-0.0349545	0.907899	-0.187868	0.264671	0.0630696	0.857322	-0.136199	0.380186
IDPWY6478	GDP-D-glycero-&alpha;-D-manno-heptose biosynthesis	0.035672	0.907899	-0.119244	0.552795	0.0826414	0.857322	0.249124	0.2686
IDPWY5837	1,4-dihydroxy-2-naphthoate biosynthesis I	0.00578665	0.999529	-0.20155	0.593932	-0.156207	0.857322	-0.220106	0.549712
IDPWY5863	superpathway of phylloquinol biosynthesis	0.00373586	0.999529	-0.201711	0.593932	-0.154241	0.857322	-0.223979	0.543566
IDPWY01241	ADP-L-glycero-&beta;-D-manno-heptose biosynthesis	0.140521	0.907899	0.427564	0.308746	-0.17803	0.869167	0.558909	0.2686
IDPWY01261	anhydromuropeptides recycling	0.235946	0.907899	0.331363	0.328374	0.14801	0.869167	0.459526	0.2686
IDGLUCONEOPWY	gluconeogenesis I	0.000225797	0.999529	0.0349233	0.840871	-0.0642988	0.869167	-0.0506598	0.739419
IDPRPPPWY	superpathway of histidine, purine, and pyrimidine biosynthesis	0.126873	0.907899	0.321876	0.264929	0.118431	0.874955	0.48199	0.206606
IDPWY6507	4-deoxy-L-threo-hex-4-enopyranuronate degradation	0.0650398	0.907899	0.35171	0.264671	0.114649	0.874955	0.289804	0.344547
IDPWY3001	superpathway of L-isoleucine biosynthesis I	-0.0456459	0.907899	-0.183772	0.264671	0.0589264	0.880547	-0.131762	0.381997
IDPWY6163	chorismate biosynthesis from 3-dehydroquinate	-0.0443098	0.907899	-0.192717	0.264671	0.0606448	0.880547	-0.112616	0.45027
IDDAPLYSINESYNPWY	L-lysine biosynthesis I	-0.0699038	0.907899	-0.197801	0.264671	0.0598389	0.912405	-0.142768	0.380186
IDASPASNPWY	superpathway of L-aspartate and L-asparagine biosynthesis	-0.0745443	0.907899	-0.146715	0.31255	0.0558168	0.915966	-0.159881	0.333209
IDPENTOSEPPWY	pentose phosphate pathway	-0.172531	0.907899	-0.0847737	0.638847	-0.0618161	0.915966	-0.204475	0.271798
IDPWY5088	L-glutamate degradation VIII (to propanoate)	-0.118241	0.907899	0.0997892	0.781433	-0.118241	0.915966	0.275046	0.381997
IDPWY5505	L-glutamate and L-glutamine biosynthesis	-0.0326854	0.907899	-0.176851	0.290191	0.0630322	0.915966	-0.0874865	0.605793
IDPWY6749	CMP-legionaminate biosynthesis I	0.220391	0.907899	-0.474914	0.264671	-0.107036	0.915966	-0.421976	0.234464
IDPWY7007	methyl ketone biosynthesis	0.637932	0.907899	-0.785478	0.489532	-0.416048	0.915966	-0.385093	0.733676
IDPWY7374	1,4-dihydroxy-6-naphthoate biosynthesis I	0.0921775	0.907899	0.591566	0.264671	0.169813	0.915966	0.864508	0.206606
IDREDCITCYC	TCA cycle VIII (helicobacter)	-0.0569981	0.907899	-0.407535	0.264671	0.0989517	0.915966	-0.392019	0.234464
IDPWY7431	aromatic biogenic amine degradation (bacteria)	-0.0478176	0.982686	-0.755286	0.264671	-0.205881	0.915966	-0.461706	0.390918
IDPWY7391	isoprene biosynthesis II (engineered)	-0.0796411	0.989216	-0.974715	0.367522	0.405077	0.915966	-0.649087	0.549712
IDTHISYNPWY	superpathway of thiamin diphosphate biosynthesis I	-0.0493564	0.907899	-0.206312	0.264671	0.0594649	0.926724	-0.0708373	0.668034
IDKETOGLUCONMETPWY	ketogluconate metabolism	-0.657757	0.907899	-0.188104	0.927615	0.51805	0.929715	-0.620017	0.668034
IDPWY3781	aerobic respiration I (cytochrome c)	0.293773	0.907899	-0.864284	0.264671	-0.235459	0.939765	-0.836431	0.271798
IDPWY6123	inosine-5'-phosphate biosynthesis I	-0.0416972	0.907899	-0.191283	0.264671	0.0470522	0.939765	-0.141234	0.344761
IDPWY6505	L-tryptophan degradation XII (Geobacillus)	0.235101	0.907899	0.00526913	0.995546	0.291785	0.939765	-0.319078	0.706408
IDPWY7196	superpathway of pyrimidine ribonucleosides salvage	-0.153084	0.907899	-0.13423	0.367819	0.0512269	0.939765	-0.213871	0.255946
IDTHRESYNPWY	superpathway of L-threonine biosynthesis	-0.0625211	0.907899	-0.173798	0.264671	0.0487523	0.939765	-0.125565	0.381997
IDPWY5177	glutaryl-CoA degradation	0.0217727	0.970907	-0.322561	0.264671	0.0639441	0.939765	-0.290215	0.234464
IDPWY01586	peptidoglycan maturation (meso-diaminopimelate containing)	-0.117618	0.907899	-0.20347	0.264671	-0.0528254	0.944153	-0.182776	0.308423
IDPWY6151	S-adenosyl-L-methionine cycle I	-0.0496133	0.907899	-0.14529	0.31255	-0.0474029	0.944153	-0.161298	0.320007
IDSERGLYSYNPWY	superpathway of L-serine and glycine biosynthesis I	-0.0475421	0.907899	-0.200462	0.264671	0.0491523	0.944153	-0.160762	0.329621
IDPWY6703	preQ0 biosynthesis	-0.0195428	0.974713	0.0312225	0.900211	0.0619292	0.944153	0.146849	0.440088
IDRUMPPWY	formaldehyde oxidation I	0.0161421	0.982686	-0.207793	0.264929	-0.0599943	0.944153	-0.147773	0.404712
IDAEROBACTINSYNPWY	aerobactin biosynthesis	-0.178862	0.907899	0.254679	0.644481	0.16071	0.954701	-0.233873	0.64357
IDTCA	TCA cycle I (prokaryotic)	0.088416	0.907899	-0.0542671	0.837936	-0.0721395	0.954701	-0.1418	0.549712
IDPWY01296	purine ribonucleosides degradation	-0.0243803	0.946417	-0.21348	0.264671	0.0515224	0.954701	-0.173056	0.333209
IDPWY7013	L-1,2-propanediol degradation	-0.0226278	0.974713	-0.448039	0.264671	0.0730744	0.954701	-0.37376	0.21314
IDUDPNAGSYNPWY	UDP-N-acetyl-D-glucosamine biosynthesis I	-0.0345046	0.907899	-0.220541	0.264671	-0.047932	0.959917	-0.231486	0.236269
IDPWY5677	succinate fermentation to butanoate	-0.0195952	0.989216	-0.349787	0.264671	0.0783955	0.959917	-0.454276	0.206606
IDPWY6121	5-aminoimidazole ribonucleotide biosynthesis I	-0.0539173	0.907899	-0.18609	0.264671	0.040701	0.968389	-0.138804	0.344761
IDPWY7197	pyrimidine deoxyribonucleotide phosphorylation	-0.168933	0.907899	-0.135253	0.389302	0.0462054	0.968672	-0.232181	0.235785
IDPWY841	superpathway of purine nucleotides de novo biosynthesis I	-0.127153	0.907899	-0.145406	0.290191	0.0411284	0.968672	-0.195931	0.255946
IDGLYCOLGLYOXDEGPWY	superpathway of glycol metabolism and degradation	0.43174	0.907899	0.617269	0.307433	-0.175585	0.974192	0.530203	0.381997
IDCALVINPWY	Calvin-Benson-Bassham cycle	-0.0561348	0.907899	-0.163494	0.264929	0.0364331	0.975318	-0.132811	0.381997
IDCHLOROPHYLLSYN	chlorophyllide a biosynthesis I (aerobic, light-dependent)	-0.116338	0.907899	0.0504027	0.930242	0.0809979	0.975318	-0.0265053	0.967782
IDCODHPWY	reductive acetyl coenzyme A pathway	-0.29127	0.907899	-0.512036	0.468791	-0.138311	0.975318	-0.589754	0.389215
IDDENITRIFICATIONPWY	nitrate reduction I (denitrification)	0.470573	0.907899	0.135607	0.950851	-0.309439	0.975318	0.672167	0.637185
IDDENOVOPURINE2PWY	superpathway of purine nucleotides de novo biosynthesis II	-0.125925	0.907899	-0.150673	0.264929	0.0240733	0.975318	-0.190251	0.255946
IDGALACTARDEGPWY	D-galactarate degradation I	0.0475902	0.907899	0.00192659	0.995546	-0.0397968	0.975318	0.573734	0.143286
IDGLCMANNANAUTPWY	superpathway of N-acetylglucosamine, N-acetylmannosamine and N-acetylneuraminate degradation	-0.0671074	0.907899	-0.11022	0.469366	0.0252712	0.975318	-0.103371	0.50244
IDGLUCARGALACTSUPERPWY	superpathway of D-glucarate and D-galactarate degradation	0.0475902	0.907899	0.00192659	0.995546	-0.0397968	0.975318	0.573734	0.143286
IDGLYCOCATPWY	glycogen degradation I (bacterial)	-0.0355529	0.907899	-0.112504	0.445675	-0.0238674	0.975318	-0.0776504	0.594527
IDLPSSYNPWY	superpathway of lipopolysaccharide biosynthesis	-0.452912	0.907899	-0.754028	0.552795	0.238931	0.975318	-0.704086	0.558911
IDNONOXIPENTPWY	pentose phosphate pathway (non-oxidative branch)	-0.0566887	0.907899	-0.159077	0.273585	0.0387369	0.975318	-0.123466	0.390918
IDP281PWY	3-phenylpropanoate degradation	-0.684791	0.907899	0.909874	0.541391	-0.236163	0.975318	0.264288	0.873996
IDP42PWY	incomplete reductive TCA cycle	0.0830736	0.907899	0.0992851	0.693512	0.0295029	0.975318	-0.196381	0.390918
IDPANTOPWY	phosphopantothenate biosynthesis I	-0.0824517	0.907899	-0.053579	0.75452	0.0365799	0.975318	0.0979309	0.531577
IDPANTOSYNPWY	pantothenate and coenzyme A biosynthesis I	-0.0737206	0.907899	-0.0754097	0.638847	0.0201907	0.975318	0.0789765	0.593651
IDPOLYAMINSYN3PWY	superpathway of polyamine biosynthesis II	-0.144483	0.907899	-0.121891	0.648383	-0.0623121	0.975318	-0.0345732	0.909822
IDPOLYAMSYNPWY	superpathway of polyamine biosynthesis I	-0.134115	0.907899	0.0113289	0.982405	-0.0411268	0.975318	-0.129546	0.514439
IDPWY01297	superpathway of purine deoxyribonucleosides degradation	-0.03147	0.907899	-0.204721	0.264671	0.0232062	0.975318	-0.176524	0.329621
IDPWY0162	superpathway of pyrimidine ribonucleotides de novo biosynthesis	-0.135129	0.907899	-0.139792	0.328374	0.0293211	0.975318	-0.19067	0.2686
IDPWY0321	phenylacetate degradation I (aerobic)	0.659109	0.907899	-0.465781	0.721613	0.135358	0.975318	-0.0354341	0.98916
IDPWY0845	superpathway of pyridoxal 5'-phosphate biosynthesis and salvage	0.180266	0.907899	0.949867	0.264671	0.112988	0.975318	0.784363	0.21314
IDPWY2942	L-lysine biosynthesis III	-0.0452839	0.907899	-0.17118	0.264671	0.0182209	0.975318	-0.139949	0.35925
IDPWY4361	S-methyl-5-thio-&alpha;-D-ribose 1-phosphate degradation	-0.185769	0.907899	-0.814166	0.264929	0.130665	0.975318	-0.529662	0.45027
IDPWY4903	nitrate reduction VI (assimilatory)	0.231956	0.907899	-0.437372	0.264671	-0.035617	0.975318	-0.385526	0.232952
IDPWY4984	urea cycle	0.240738	0.907899	0.256579	0.728471	0.13513	0.975318	-0.832133	0.271798
IDPWY4FS7	phosphatidylglycerol biosynthesis I (plastidic)	-0.0431137	0.907899	-0.198495	0.264671	-0.018489	0.975318	-0.155737	0.344761
IDPWY4FS8	phosphatidylglycerol biosynthesis II (non-plastidic)	-0.0431137	0.907899	-0.198495	0.264671	-0.018489	0.975318	-0.155737	0.344761
IDPWY5097	L-lysine biosynthesis VI	-0.0418508	0.907899	-0.174499	0.264671	0.0241777	0.975318	-0.132032	0.381018
IDPWY5100	pyruvate fermentation to acetate and lactate II	-0.0835007	0.907899	-0.170821	0.273585	-0.0310408	0.975318	-0.174822	0.319132
IDPWY5178	toluene degradation IV (aerobic) (via catechol)	0.331795	0.907899	0.280698	0.803869	0.20707	0.975318	0.652104	0.52717
IDPWY5180	toluene degradation I (aerobic) (via o-cresol)	-0.172812	0.907899	-0.689214	0.264671	-0.0881908	0.975318	-0.505498	0.381997
IDPWY5182	toluene degradation II (aerobic) (via 4-methylcatechol)	-0.172812	0.907899	-0.689214	0.264671	-0.0881908	0.975318	-0.505498	0.381997
IDPWY5265	peptidoglycan biosynthesis II (staphylococci)	-0.350167	0.907899	-0.263029	0.571892	-0.0708869	0.975318	-0.300933	0.51172
IDPWY5345	superpathway of L-methionine biosynthesis (by sulfhydrylation)	0.208075	0.907899	0.273678	0.31255	0.0680997	0.975318	0.536926	0.206606
IDPWY5347	superpathway of L-methionine biosynthesis (transsulfuration)	-0.0766898	0.907899	-0.217048	0.264671	-0.0446384	0.975318	-0.0929376	0.56298
IDPWY5531	chlorophyllide a biosynthesis II (anaerobic)	-0.110177	0.907899	0.0596453	0.91012	0.0871596	0.975318	-0.0172627	0.982805
IDPWY5655	L-tryptophan degradation IX	-0.954512	0.907899	0.446855	0.603576	-0.111463	0.975318	-0.734048	0.381997
IDPWY5705	allantoin degradation to glyoxylate III	0.117873	0.907899	-0.158677	0.31255	0.0323111	0.975318	0.135587	0.390918
IDPWY5741	ethylmalonyl-CoA pathway	-0.316414	0.907899	-0.880952	0.31255	0.229244	0.975318	0.199393	0.844939
IDPWY5823	superpathway of CDP-glucose-derived O-antigen building blocks biosynthesis	-0.946578	0.907899	-0.356631	0.808195	0.164124	0.975318	-0.794517	0.549712
IDPWY5973	cis-vaccenate biosynthesis	-0.0631056	0.907899	-0.159338	0.264929	0.0256218	0.975318	-0.132471	0.380186
IDPWY6071	superpathway of phenylethylamine degradation	0.601658	0.907899	-0.75998	0.569354	0.224567	0.975318	-0.233452	0.873996
IDPWY6122	5-aminoimidazole ribonucleotide biosynthesis II	-0.0611639	0.907899	-0.186524	0.264671	0.0277126	0.975318	-0.140591	0.344761
IDPWY6125	superpathway of guanosine nucleotides de novo biosynthesis II	-0.151638	0.907899	-0.127412	0.397723	0.0363627	0.975318	-0.20802	0.258023
IDPWY6165	chorismate biosynthesis II (archaea)	0.209559	0.907899	0.649888	0.399602	0.178882	0.975318	0.0249444	0.98916
IDPWY6174	mevalonate pathway II (archaea)	0.270077	0.907899	-0.405116	0.264671	-0.0395685	0.975318	6.50570715447081e-17	1
IDPWY6182	superpathway of salicylate degradation	-0.42961	0.907899	0.779315	0.525505	0.313715	0.975318	0.717493	0.549712
IDPWY621	sucrose degradation III (sucrose invertase)	-0.0792324	0.907899	-0.179335	0.273585	-0.0345408	0.975318	-0.237682	0.25418
IDPWY6277	superpathway of 5-aminoimidazole ribonucleotide biosynthesis	-0.0611639	0.907899	-0.186524	0.264671	0.0277126	0.975318	-0.140591	0.344761
IDPWY6317	galactose degradation I (Leloir pathway)	-0.0456833	0.907899	-0.160179	0.264929	-0.0355266	0.975318	-0.147991	0.344761
IDPWY6349	CDP-archaeol biosynthesis	0.297175	0.907899	-0.445762	0.264671	-0.0433758	0.975318	2.70360688294316e-17	1
IDPWY6350	archaetidylinositol biosynthesis	0.299862	0.907899	-0.449793	0.264671	-0.0433769	0.975318	2.15219804476682e-17	1
IDPWY6545	pyrimidine deoxyribonucleotides de novo biosynthesis III	-0.126609	0.907899	-0.177514	0.264929	0.0425188	0.975318	-0.263512	0.207295
IDPWY6572	chondroitin sulfate degradation I (bacterial)	0.190339	0.907899	0.039972	0.950851	-0.0934521	0.975318	0.208828	0.619456
IDPWY6609	adenine and adenosine salvage III	-0.0331168	0.907899	-0.202629	0.264671	0.0354898	0.975318	-0.17711	0.293318
IDPWY6654	phosphopantothenate biosynthesis III	0.280278	0.907899	-0.420417	0.264671	-0.0433766	0.975318	-1.66580870368993e-17	1
IDPWY6731	starch degradation III	-0.562957	0.907899	0.0111508	0.995546	0.206993	0.975318	-0.391813	0.686153
IDPWY6891	thiazole biosynthesis II (Bacillus)	-0.0837524	0.907899	-0.258535	0.264671	0.0397825	0.975318	-0.113544	0.549712
IDPWY6906	chitin derivatives degradation	-0.542118	0.907899	0.310714	0.785912	0.128162	0.975318	-1.25418	0.269068
IDPWY7094	fatty acid salvage	0.258357	0.907899	-0.632165	0.314142	-0.143752	0.975318	-0.572801	0.381997
IDPWY7159	chlorophyllide a biosynthesis III (aerobic, light independent)	-0.110177	0.907899	0.0596453	0.91012	0.0871596	0.975318	-0.0172627	0.982805
IDPWY7184	pyrimidine deoxyribonucleotides de novo biosynthesis I	-0.156357	0.907899	-0.128417	0.399602	0.0287706	0.975318	-0.209733	0.261309
IDPWY7198	pyrimidine deoxyribonucleotides de novo biosynthesis IV	0.108861	0.907899	-0.0847156	0.821835	-0.0621734	0.975318	-0.310703	0.380186
IDPWY7210	pyrimidine deoxyribonucleotides biosynthesis from CTP	0.08877	0.907899	-0.106718	0.761249	-0.0582693	0.975318	-0.322314	0.344761
IDPWY7220	adenosine deoxyribonucleotides de novo biosynthesis II	-0.0278785	0.907899	-0.133579	0.344026	-0.0211545	0.975318	-0.168884	0.293307
IDPWY7221	guanosine ribonucleotides de novo biosynthesis	-0.0550967	0.907899	-0.160604	0.264929	-0.024504	0.975318	-0.136706	0.37984
IDPWY7222	guanosine deoxyribonucleotides de novo biosynthesis II	-0.0278785	0.907899	-0.133579	0.344026	-0.0211545	0.975318	-0.168884	0.293307
IDPWY7228	superpathway of guanosine nucleotides de novo biosynthesis I	-0.156943	0.907899	-0.125113	0.40134	0.0385825	0.975318	-0.208758	0.258023
IDPWY7286	7-(3-amino-3-carboxypropyl)-wyosine biosynthesis	0.297168	0.907899	-0.445752	0.264671	-0.0433798	0.975318	1.74268569335946e-17	1
IDPWY7446	sulfoglycolysis	-0.882627	0.907899	-1.09325	0.459153	0.369419	0.975318	-0.605447	0.668831
IDPWY7539	6-hydroxymethyl-dihydropterin diphosphate biosynthesis III (Chlamydia)	-0.109388	0.907899	-0.0520595	0.785912	0.026233	0.975318	0.0232942	0.911752
IDPWY7663	gondoate biosynthesis (anaerobic)	-0.0598062	0.907899	-0.145727	0.284755	0.0209321	0.975318	-0.121321	0.381997
IDPYRIDNUCSALPWY	NAD salvage pathway I	-0.0412614	0.907899	-0.155965	0.303576	0.0280471	0.975318	-0.0400257	0.807563
IDPYRIDOXSYNPWY	pyridoxal 5'-phosphate biosynthesis I	0.189293	0.907899	0.96094	0.264671	0.125272	0.975318	0.81975	0.206606
IDPWY01298	superpathway of pyrimidine deoxyribonucleosides degradation	-0.0235674	0.949808	-0.201033	0.264671	0.0278889	0.975318	-0.178758	0.320007
IDPWY7527	L-methionine salvage cycle III	-0.0844747	0.966991	-0.803694	0.264671	0.167108	0.975318	-0.460104	0.489578
IDPWY5417	catechol degradation III (ortho-cleavage pathway)	0.126248	0.968457	1.18161	0.264929	-0.121373	0.975318	0.905866	0.384977
IDPWY5431	aromatic compounds degradation via &beta;-ketoadipate	0.126248	0.968457	1.18161	0.264929	-0.121373	0.975318	0.905866	0.384977
IDPWY5028	L-histidine degradation II	-0.148817	0.970907	2.31976	0.264671	-0.318617	0.975318	0.835586	0.537735
IDP461PWY	hexitol fermentation to lactate, formate, ethanol and acetate	-0.0236164	0.974713	-0.108874	0.65127	-0.0650554	0.975318	-0.0794804	0.733676
IDPWY6737	starch degradation V	-0.0141047	0.974713	-0.158673	0.264929	0.0199929	0.975318	-0.127579	0.380186
IDOANTIGENPWY	O-antigen building blocks biosynthesis (E. coli)	-0.0107026	0.989216	-0.198251	0.264671	-0.023009	0.975318	-0.188245	0.2686
IDSO4ASSIMPWY	sulfate reduction I (assimilatory)	0.0220247	0.991913	0.262202	0.449299	0.059063	0.975318	0.442685	0.2686
IDDTDPRHAMSYNPWY	dTDP-L-rhamnose biosynthesis I	0.00651029	0.999529	-0.157014	0.282532	0.0365164	0.975318	-0.141525	0.37984
IDHEMEBIOSYNTHESISII	heme biosynthesis I (aerobic)	0.00164704	0.999529	-0.205295	0.674108	-0.0679119	0.975318	-0.227063	0.621724
IDMETHACETATEPWY	methanogenesis from acetate	-0.00403875	0.999529	-0.0456385	0.886526	0.0504347	0.975318	-0.0767422	0.761368
IDP164PWY	purine nucleobases degradation I (anaerobic)	-0.00248126	0.999529	-0.170796	0.31255	-0.0232619	0.975318	0.0622642	0.710116
IDPWY7199	pyrimidine deoxyribonucleosides salvage	0.000226387	0.999529	-0.139314	0.314142	-0.0270552	0.975318	-0.175579	0.271798
IDSULFATECYSPWY	superpathway of sulfate assimilation and cysteine biosynthesis	0.00830881	0.999529	0.229764	0.487297	0.074773	0.975318	0.388415	0.282547
IDPWY7208	superpathway of pyrimidine nucleobases salvage	-0.0554633	0.907899	-0.170139	0.264929	-0.0156408	0.982829	-0.146316	0.35019
IDPWY6969	TCA cycle V (2-oxoglutarate:ferredoxin oxidoreductase)	0.102509	0.907899	0.0725625	0.782751	-0.0234374	0.984241	-0.0733838	0.756073
IDFAOPWY	fatty acid &beta;-oxidation I	-0.0239927	0.974713	-0.387317	0.264671	0.0231652	0.984241	-0.293234	0.2686
IDPWY5918	superpathay of heme biosynthesis from glutamate	-0.00111345	0.999529	-0.207226	0.65127	-0.0438693	0.984241	-0.2454	0.5742
ID3HYDROXYPHENYLACETATEDEGRADATIONPWY	4-hydroxyphenylacetate degradation	-0.35351	0.907899	0.0537051	0.984766	-0.0968602	0.986255	0.200645	0.882228
IDBIOTINBIOSYNTHESISPWY	biotin biosynthesis I	0.188931	0.907899	0.841129	0.264671	0.0425104	0.986255	0.682009	0.258023
IDPHOSLIPSYNPWY	superpathway of phospholipid biosynthesis I (bacteria)	-0.0453402	0.907899	-0.189592	0.264671	-0.0137876	0.986255	-0.150394	0.344761
IDPWY01479	tRNA processing	0.244209	0.907899	-0.0712589	0.856338	0.0262213	0.986255	0.187906	0.5742
IDPWY1G0	mycothiol biosynthesis	1.22229	0.907899	-0.0745326	0.982405	0.120446	0.986255	0.474897	0.733676
IDPWY5304	superpathway of sulfur oxidation (Acidianus ambivalens)	0.0974536	0.907899	-0.142631	0.785912	0.0371809	0.986255	-0.257789	0.579977
IDPWY6700	queuosine biosynthesis	-0.0463413	0.907899	0.0851571	0.699993	-0.0164297	0.986255	0.259041	0.2686
IDPWY7456	mannan degradation	0.0850333	0.907899	0.0119478	0.986921	-0.0294148	0.986255	0.185976	0.579977
IDCATECHOLORTHOCLEAVAGEPWY	catechol degradation to &beta;-ketoadipate	0.104185	0.974713	1.18441	0.264929	-0.0981456	0.986255	0.911651	0.384977
IDPROTOCATECHUATEORTHOCLEAVAGEPWY	protocatechuate degradation II (ortho-cleavage pathway)	-0.0944662	0.974713	1.3165	0.264671	-0.0800856	0.986255	0.78524	0.408829
IDPWY7315	dTDP-N-acetylthomosamine biosynthesis	-0.00334233	0.999529	0.0180969	0.957094	0.0168413	0.986255	0.125007	0.549712
IDPWY181	photorespiration	0.158351	0.907899	-0.549141	0.378342	0.0477426	0.987346	-0.0757017	0.92753
IDPWY6519	8-amino-7-oxononanoate biosynthesis I	0.210554	0.907899	0.896224	0.264671	0.0376664	0.989874	0.737784	0.255946
ID1CMET2PWY	N10-formyl-tetrahydrofolate biosynthesis	-0.0555461	0.907899	-0.141833	0.31255	-0.00162095	0.990207	-0.0788554	0.586223
IDANAGLYCOLYSISPWY	glycolysis III (from glucose)	-0.0467606	0.907899	-0.162473	0.264929	0.00694885	0.990207	-0.127479	0.381997
IDCOAPWY	coenzyme A biosynthesis I	-0.0525217	0.907899	-0.166041	0.264929	0.00283081	0.990207	-0.134556	0.380186
IDCRNFORCATPWY	creatinine degradation I	1.00708	0.907899	1.76332	0.264671	-0.0461793	0.990207	0.907168	0.384977
IDFASYNINITIALPWY	superpathway of fatty acid biosynthesis initiation (E. coli)	0.239027	0.907899	0.925658	0.264671	0.00983831	0.990207	0.746832	0.2686
IDPEPTIDOGLYCANSYNPWY	peptidoglycan biosynthesis I (meso-diaminopimelate containing)	-0.0503146	0.907899	-0.171992	0.264671	-0.0088383	0.990207	-0.14502	0.348968
IDPWY01319	CDP-diacylglycerol biosynthesis II	-0.0412376	0.907899	-0.179658	0.264671	-0.00645829	0.990207	-0.138595	0.380186
IDPWY0166	superpathway of pyrimidine deoxyribonucleotides de novo biosynthesis (E. coli)	-0.120342	0.907899	-0.136998	0.315505	-0.00904591	0.990207	-0.187654	0.2686
IDPWY0862	(5Z)-dodec-5-enoate biosynthesis	0.236625	0.907899	0.891413	0.264671	-0.00683831	0.990207	0.707561	0.2686
IDPWY1861	formaldehyde assimilation II (RuMP Cycle)	0.0752413	0.907899	-0.219242	0.273585	-0.0104913	0.990207	-0.14154	0.494088
IDPWY5507	adenosylcobalamin biosynthesis I (early cobalt insertion)	-0.219768	0.907899	1.08048	0.273585	0.0202545	0.990207	0.601003	0.549712
IDPWY5667	CDP-diacylglycerol biosynthesis I	-0.0412376	0.907899	-0.179658	0.264671	-0.00645829	0.990207	-0.138595	0.380186
IDPWY5686	UMP biosynthesis	-0.0530456	0.907899	-0.172714	0.264671	-0.00789574	0.990207	-0.141928	0.361855
IDPWY5971	palmitate biosynthesis II (bacteria and plants)	0.198257	0.907899	0.845404	0.264671	-0.0101574	0.990207	0.65321	0.269068
IDPWY5989	stearate biosynthesis II (bacteria and plants)	0.231587	0.907899	0.906095	0.264671	0.00850219	0.990207	0.727944	0.2686
IDPWY6126	superpathway of adenosine nucleotides de novo biosynthesis II	-0.0446575	0.907899	-0.163472	0.264929	-0.00501098	0.990207	-0.147449	0.344761
IDPWY6147	6-hydroxymethyl-dihydropterin diphosphate biosynthesis I	-0.0661604	0.907899	-0.0597767	0.733831	-0.00812084	0.990207	0.0857332	0.59159
IDPWY6282	palmitoleate biosynthesis I (from (5Z)-dodec-5-enoate)	0.232329	0.907899	0.917742	0.264671	0.0106587	0.990207	0.73403	0.2686
IDPWY6383	mono-trans, poly-cis decaprenyl phosphate biosynthesis	0.97919	0.907899	0.0751622	0.982405	-0.0637006	0.990207	0.595302	0.64357
IDPWY6385	peptidoglycan biosynthesis III (mycobacteria)	-0.0503636	0.907899	-0.172415	0.264671	-0.00931208	0.990207	-0.145958	0.344761
IDPWY6386	UDP-N-acetylmuramoyl-pentapeptide biosynthesis II (lysine-containing)	-0.0482558	0.907899	-0.174759	0.264671	-0.00230611	0.990207	-0.14651	0.344761
IDPWY6387	UDP-N-acetylmuramoyl-pentapeptide biosynthesis I (meso-diaminopimelate containing)	-0.0506141	0.907899	-0.172577	0.264671	-0.0100514	0.990207	-0.146461	0.344761
IDPWY6641	superpathway of sulfolactate degradation	-0.271686	0.907899	-0.609843	0.264929	-0.0214519	0.990207	0.0277609	0.980148
IDPWY6728	methylaspartate cycle	-0.406304	0.907899	-0.704153	0.341198	0.0270176	0.990207	-0.0661312	0.954631
IDPWY7187	pyrimidine deoxyribonucleotides de novo biosynthesis II	-0.1082	0.907899	-0.141208	0.31255	-0.00789559	0.990207	-0.194226	0.258023
IDPWY7200	superpathway of pyrimidine deoxyribonucleoside salvage	-0.106616	0.907899	-0.141919	0.31255	0.000983954	0.990207	-0.228718	0.21314
IDPWY7219	adenosine ribonucleotides de novo biosynthesis	-0.0517528	0.907899	-0.171651	0.264929	0.00141845	0.990207	-0.135456	0.380186
IDPWY722	nicotinate degradation I	-0.299399	0.907899	-0.449098	0.264671	-0.0221347	0.990207	-1.18324643525304e-15	1
IDPWY7229	superpathway of adenosine nucleotides de novo biosynthesis I	-0.0451799	0.907899	-0.161899	0.264929	-0.00368742	0.990207	-0.146995	0.344761
IDPWY7664	oleate biosynthesis IV (anaerobic)	0.227573	0.907899	0.897824	0.264671	0.00485483	0.990207	0.712909	0.2686
IDPWYG321	mycolate biosynthesis	0.22614	0.907899	0.895995	0.264671	0.00720789	0.990207	0.707171	0.2686
IDTRNACHARGINGPWY	tRNA charging	-0.0485712	0.907899	-0.172344	0.264671	-0.00507468	0.990207	-0.13736	0.37984
IDPWY6210	2-aminophenol degradation	-0.0268533	0.994592	0.240446	0.611927	-0.0268533	0.990207	-0.04028	0.954242
IDPWY5941	glycogen degradation II (eukaryotic)	0.00786573	0.999529	0.0168544	0.986921	-0.00596088	0.990207	-0.204583	0.668831
IDPWY6713	L-rhamnose degradation II	0.00784512	0.999529	0.0178125	0.986921	-0.00762367	0.990207	-0.230991	0.668831

## Sheet: Sup Table 16 Ileum 31 d
Function	Description	Muramidase Estimate	P Value Muramidase	Coccidiosis Vaccine Estimate	P Value Coccidiosis Vaccine	Inert Fiber Estimate	Inert P Value Fiber	Salinomycin Estimate	P Value Salinomycin
IDPWY1861	formaldehyde assimilation II (RuMP Cycle)	-1.41666	1.35021e-07	-0.203458	0.709209	-0.169836	0.71386	-0.622389	0.194624
IDPWY5022	4-aminobutanoate degradation V	-1.0688	1.35021e-07	0.0814015	0.847409	0.00115221	0.999482	-0.380456	0.332334
IDRUMPPWY	formaldehyde oxidation I	-1.46682	1.35021e-07	-0.21717	0.691972	-0.175967	0.71386	-0.641436	0.194624
IDPWY4984	urea cycle	-1.10765	1.26297e-06	0.230831	0.612998	0.0461484	0.937962	-0.295184	0.554226
IDPWY6396	superpathway of 2,3-butanediol biosynthesis	-0.909221	4.27026e-06	-0.218515	0.566639	-0.266375	0.495388	-0.277268	0.554226
IDPWY5265	peptidoglycan biosynthesis II (staphylococci)	-1.82991	5.8166e-06	0.151226	0.864096	-0.215032	0.757471	-0.483	0.554226
IDP125PWY	superpathway of (R,R)-butanediol biosynthesis	-0.906719	1.07208e-05	-0.218204	0.578962	-0.274644	0.495388	-0.232382	0.557241
IDHISDEGPWY	L-histidine degradation I	-0.815533	1.86073e-05	0.284732	0.566639	-0.0416839	0.93788	-0.112197	0.737811
IDPWY6891	thiazole biosynthesis II (Bacillus)	-0.808489	4.80745e-05	0.225785	0.566639	0.411923	0.140021	-0.152042	0.721152
IDPWY7254	TCA cycle VII (acetate-producers)	-0.675543	5.30941e-05	0.101814	0.774299	-0.103716	0.720477	0.0520906	0.852724
IDREDCITCYC	TCA cycle VIII (helicobacter)	-0.622395	7.42837e-05	0.182221	0.566639	-0.0258707	0.968176	-0.0158548	0.959951
IDPWY7007	methyl ketone biosynthesis	-1.11749	0.000147032	0.0943893	0.864096	-0.460483	0.345526	-0.016512	0.979891
IDPWY6470	peptidoglycan biosynthesis V (&beta;-lactam resistance)	-1.45233	0.000175255	-0.371943	0.636346	-0.0408075	0.988239	-0.279285	0.736208
IDPWY7199	pyrimidine deoxyribonucleosides salvage	-0.611585	0.000175255	0.18553	0.566639	0.394348	0.0651488	-0.139211	0.68969
IDPWY7200	superpathway of pyrimidine deoxyribonucleoside salvage	-0.517421	0.000175255	0.175432	0.566639	0.317504	0.083778	-0.113911	0.699005
IDPWY5840	superpathway of menaquinol-7 biosynthesis	-0.61297	0.000219668	-0.0822761	0.799182	-0.136586	0.617665	-0.105737	0.736208
IDPWY5897	superpathway of menaquinol-11 biosynthesis	-0.61758	0.000219668	-0.0830729	0.799182	-0.135773	0.617665	-0.103879	0.736208
IDPWY5898	superpathway of menaquinol-12 biosynthesis	-0.61758	0.000219668	-0.0830729	0.799182	-0.135773	0.617665	-0.103879	0.736208
IDPWY5899	superpathway of menaquinol-13 biosynthesis	-0.61758	0.000219668	-0.0830729	0.799182	-0.135773	0.617665	-0.103879	0.736208
IDPWY5837	1,4-dihydroxy-2-naphthoate biosynthesis I	-0.645937	0.000297025	-0.0886177	0.799182	-0.135328	0.634814	-0.0890502	0.763764
IDPWY5863	superpathway of phylloquinol biosynthesis	-0.64453	0.000297025	-0.087738	0.799768	-0.136302	0.63454	-0.0883908	0.763764
IDPWY6383	mono-trans, poly-cis decaprenyl phosphate biosynthesis	-1.22199	0.00035901	-0.0894957	0.891258	-0.389863	0.533701	-0.230502	0.736208
IDP42PWY	incomplete reductive TCA cycle	-0.494058	0.000359448	0.292056	0.566639	0.186913	0.495388	0.0602875	0.799609
IDPWY7196	superpathway of pyrimidine ribonucleosides salvage	-0.395024	0.000589623	0.141459	0.566639	0.228748	0.179194	-0.104247	0.66497
IDPWY042	2-methylcitrate cycle I	-0.581012	0.000741901	-0.089167	0.799182	-0.100311	0.743596	0.0899733	0.756819
IDPWY7616	methanol oxidation to carbon dioxide	-0.906413	0.000831981	0.114407	0.842045	-0.13216	0.770928	-0.06155	0.89605
IDPWY1G0	mycothiol biosynthesis	-1.14111	0.000920355	-0.112399	0.864096	-0.355503	0.601008	-0.27032	0.720794
IDPWY7237	myo-, chiro- and scillo-inositol degradation	-0.743699	0.000920355	0.0814178	0.864096	0.145537	0.71386	0.207859	0.66497
IDP562PWY	myo-inositol degradation I	-0.71201	0.00250132	0.0506259	0.909326	0.0806181	0.837425	0.223195	0.652641
IDTCA	TCA cycle I (prokaryotic)	-0.434744	0.00329247	0.0866743	0.774299	0.0566548	0.825941	0.0720226	0.763764
IDP4PWY	superpathway of L-lysine, L-threonine and L-methionine biosynthesis I	-0.350335	0.00457702	0.197299	0.566639	0.114153	0.617665	0.00115962	0.99206
IDPWY5154	L-arginine biosynthesis III (via N-acetyl-L-citrulline)	-0.459713	0.0055084	0.0570329	0.864096	0.254038	0.345526	0.256514	0.495803
IDPWY6612	superpathway of tetrahydrofolate biosynthesis	-0.338585	0.00676265	0.0832516	0.756202	0.0263605	0.93788	0.029058	0.88953
IDSULFATECYSPWY	superpathway of sulfate assimilation and cysteine biosynthesis	-0.357259	0.00676265	0.095619	0.726296	-0.00359667	0.998783	0.0598388	0.777621
IDENTBACSYNPWY	enterobactin biosynthesis	-0.639952	0.0067751	-0.140614	0.774299	0.340224	0.437607	0.348787	0.523363
IDPWY6969	TCA cycle V (2-oxoglutarate:ferredoxin oxidoreductase)	-0.385093	0.00687329	0.134259	0.636346	0.0657923	0.770928	0.114218	0.699005
IDPWY6895	superpathway of thiamin diphosphate biosynthesis II	-0.367076	0.00939347	0.108423	0.691972	0.213352	0.350785	0.0843413	0.736208
IDFOLSYNPWY	superpathway of tetrahydrofolate biosynthesis and salvage	-0.295546	0.0114713	0.0745704	0.773723	0.00278979	0.998783	0.0173547	0.934928
IDGLYCOLYSISTCAGLYOXBYPASS	superpathway of glycolysis, pyruvate dehydrogenase, TCA, and glyoxylate bypass	-0.325084	0.0126952	0.0752489	0.774299	-0.00371464	0.998783	0.19699	0.495803
IDSO4ASSIMPWY	sulfate reduction I (assimilatory)	-0.368132	0.0161816	0.0822875	0.777896	-0.00887583	0.998783	0.108606	0.726878
IDTCAGLYOXBYPASS	superpathway of glyoxylate bypass and TCA	-0.328876	0.0161816	0.0767842	0.774299	-0.00105315	0.999482	0.21267	0.473272
IDPWY5180	toluene degradation I (aerobic) (via o-cresol)	-0.576651	0.0164621	0.0024753	0.993744	-0.0849977	0.825941	-0.0851322	0.821696
IDPWY5182	toluene degradation II (aerobic) (via 4-methylcatechol)	-0.576651	0.0164621	0.0024753	0.993744	-0.0849977	0.825941	-0.0851322	0.821696
IDPWY5345	superpathway of L-methionine biosynthesis (by sulfhydrylation)	-0.308107	0.0164621	0.122292	0.626902	0.0237635	0.944135	0.0882151	0.736208
IDFAOPWY	fatty acid &beta;-oxidation I	-0.351341	0.0166432	0.0484743	0.864096	0.0569241	0.816325	0.0799371	0.737811
IDPWY6123	inosine-5'-phosphate biosynthesis I	0.539958	0.0191615	-0.297608	0.566639	-0.281017	0.495388	-0.28397	0.554226
IDPWY7234	inosine-5'-phosphate biosynthesis III	0.540896	0.0191615	-0.297089	0.566639	-0.280428	0.495388	-0.282128	0.554226
IDP23PWY	reductive TCA cycle I	-0.37142	0.0211457	0.195664	0.566639	0.293211	0.199098	-0.0382769	0.886293
IDPWY6121	5-aminoimidazole ribonucleotide biosynthesis I	0.524908	0.0211457	-0.280873	0.566639	-0.278717	0.495388	-0.260024	0.554226
IDPWY6122	5-aminoimidazole ribonucleotide biosynthesis II	0.521303	0.0211457	-0.277604	0.566639	-0.278924	0.495388	-0.260418	0.554226
IDPWY6277	superpathway of 5-aminoimidazole ribonucleotide biosynthesis	0.521303	0.0211457	-0.277604	0.566639	-0.278924	0.495388	-0.260418	0.554226
IDPWY7184	pyrimidine deoxyribonucleotides de novo biosynthesis I	0.538982	0.0211457	-0.310257	0.566639	-0.268182	0.511457	-0.299026	0.554226
IDPWY7197	pyrimidine deoxyribonucleotide phosphorylation	0.541797	0.0211457	-0.311663	0.566639	-0.265258	0.511457	-0.303012	0.554226
IDPWY841	superpathway of purine nucleotides de novo biosynthesis I	0.531874	0.0211457	-0.300149	0.566639	-0.266186	0.511457	-0.294094	0.554226
IDDENOVOPURINE2PWY	superpathway of purine nucleotides de novo biosynthesis II	0.528647	0.0214892	-0.30014	0.566639	-0.265083	0.511457	-0.300978	0.554226
IDPWY7228	superpathway of guanosine nucleotides de novo biosynthesis I	0.534758	0.0220271	-0.306038	0.566639	-0.262995	0.523597	-0.306999	0.554226
IDPWY01261	anhydromuropeptides recycling	0.266482	0.0231428	0.189853	0.566639	-0.0651818	0.743596	0.282276	0.162629
IDPWY5920	superpathway of heme biosynthesis from glycine	-0.336626	0.0231428	0.0117988	0.976534	-0.176919	0.509166	0.0265602	0.921236
IDPWY0162	superpathway of pyrimidine ribonucleotides de novo biosynthesis	0.536403	0.0245551	-0.317154	0.566639	-0.241065	0.589735	-0.326639	0.554226
IDPWY6125	superpathway of guanosine nucleotides de novo biosynthesis II	0.528615	0.0246554	-0.306063	0.566639	-0.256754	0.533701	-0.316131	0.554226
IDPROTOCATECHUATEORTHOCLEAVAGEPWY	protocatechuate degradation II (ortho-cleavage pathway)	-0.38405	0.0267201	0.101352	0.774299	-0.095693	0.743596	0.192946	0.554226
IDOANTIGENPWY	O-antigen building blocks biosynthesis (E. coli)	0.685109	0.0272563	-0.215805	0.73978	-0.058244	0.944135	-0.613651	0.274378
IDPWY0166	superpathway of pyrimidine deoxyribonucleotides de novo biosynthesis (E. coli)	0.531981	0.0288741	-0.314619	0.566639	-0.241203	0.600488	-0.324689	0.554226
IDPWY0781	aspartate superpathway	-0.261906	0.0296235	0.189525	0.566639	0.120715	0.589735	0.0102374	0.961795
IDHEMESYN2PWY	heme biosynthesis II (anaerobic)	-0.279467	0.0300499	0.0291889	0.901594	0.033552	0.906474	0.079766	0.736208
IDPWY6317	galactose degradation I (Leloir pathway)	0.574989	0.0300499	-0.285057	0.566639	-0.237547	0.617665	-0.295208	0.554226
IDPWY7187	pyrimidine deoxyribonucleotides de novo biosynthesis II	0.529756	0.0300499	-0.314712	0.566639	-0.238985	0.605706	-0.329742	0.554226
IDDTDPRHAMSYNPWY	dTDP-L-rhamnose biosynthesis I	0.730664	0.0346309	-0.206675	0.774299	0.00674636	0.999482	-0.720241	0.248528
IDPWY0321	phenylacetate degradation I (aerobic)	-0.439261	0.0349018	0.0146197	0.976534	0.26046	0.495388	-0.132218	0.736208
IDANAGLYCOLYSISPWY	glycolysis III (from glucose)	0.55866	0.0358343	-0.289691	0.566639	-0.21749	0.617665	-0.309926	0.554226
IDCOAPWY	coenzyme A biosynthesis I	0.553342	0.0358343	-0.306054	0.566639	-0.217482	0.617665	-0.31225	0.554226
IDGLUCOSE1PMETABPWY	glucose and glucose-1-phosphate degradation	0.369543	0.0358343	0.152259	0.653371	-0.0601991	0.831801	0.367495	0.248528
IDILEUSYNPWY	L-isoleucine biosynthesis I (from threonine)	-0.326276	0.0358343	0.245215	0.566639	0.0816059	0.759037	0.100223	0.736208
IDP105PWY	TCA cycle IV (2-oxoglutarate decarboxylase)	-0.267458	0.0358343	0.0806051	0.774299	0.0317314	0.913717	0.201171	0.495803
IDP122PWY	heterolactic fermentation	0.558104	0.0358343	-0.306745	0.566639	-0.225462	0.617665	-0.31792	0.554226
IDP161PWY	acetylene degradation	0.569823	0.0358343	-0.317249	0.566639	-0.20932	0.617665	-0.335419	0.554226
IDPANTOPWY	phosphopantothenate biosynthesis I	-0.362284	0.0358343	0.2151	0.566639	0.000429568	0.999565	0.204608	0.554226
IDPANTOSYNPWY	pantothenate and coenzyme A biosynthesis I	-0.342575	0.0358343	0.193827	0.566639	-0.00642644	0.998783	0.217816	0.554226
IDPEPTIDOGLYCANSYNPWY	peptidoglycan biosynthesis I (meso-diaminopimelate containing)	0.553774	0.0358343	-0.305203	0.566639	-0.219181	0.617665	-0.309328	0.554226
IDPHOSLIPSYNPWY	superpathway of phospholipid biosynthesis I (bacteria)	0.558212	0.0358343	-0.307582	0.566639	-0.213232	0.617665	-0.314209	0.554226
IDPOLYISOPRENSYNPWY	polyisoprenoid biosynthesis (E. coli)	0.551964	0.0358343	-0.308405	0.566639	-0.218297	0.617665	-0.312232	0.554226
IDPWY01319	CDP-diacylglycerol biosynthesis II	0.551572	0.0358343	-0.305235	0.566639	-0.214352	0.617665	-0.311467	0.554226
IDPWY01586	peptidoglycan maturation (meso-diaminopimelate containing)	0.54317	0.0358343	-0.303518	0.566639	-0.208827	0.617665	-0.328232	0.554226
IDPWY4FS7	phosphatidylglycerol biosynthesis I (plastidic)	0.551531	0.0358343	-0.305863	0.566639	-0.215094	0.617665	-0.311436	0.554226
IDPWY4FS8	phosphatidylglycerol biosynthesis II (non-plastidic)	0.551531	0.0358343	-0.305863	0.566639	-0.215094	0.617665	-0.311436	0.554226
IDPWY5667	CDP-diacylglycerol biosynthesis I	0.551572	0.0358343	-0.305235	0.566639	-0.214352	0.617665	-0.311467	0.554226
IDPWY5686	UMP biosynthesis	0.550796	0.0358343	-0.307603	0.566639	-0.214228	0.617665	-0.318892	0.554226
IDPWY5913	TCA cycle VI (obligate autotrophs)	-0.311545	0.0358343	0.170289	0.566639	0.100835	0.688589	0.00361989	0.987728
IDPWY6385	peptidoglycan biosynthesis III (mycobacteria)	0.553773	0.0358343	-0.305204	0.566639	-0.219167	0.617665	-0.309338	0.554226
IDPWY6386	UDP-N-acetylmuramoyl-pentapeptide biosynthesis II (lysine-containing)	0.553582	0.0358343	-0.30454	0.566639	-0.220149	0.617665	-0.307769	0.554226
IDPWY6387	UDP-N-acetylmuramoyl-pentapeptide biosynthesis I (meso-diaminopimelate containing)	0.554123	0.0358343	-0.304936	0.566639	-0.219983	0.617665	-0.308674	0.554226
IDPWY6397	mycolyl-arabinogalactan-peptidoglycan complex biosynthesis	-0.900445	0.0358343	-0.0410144	0.97067	-0.463242	0.535132	-0.310707	0.726878
IDPWY6471	peptidoglycan biosynthesis IV (Enterococcus faecium)	0.553411	0.0358343	-0.305421	0.566639	-0.219798	0.617665	-0.313336	0.554226
IDPWY7219	adenosine ribonucleotides de novo biosynthesis	0.552011	0.0358343	-0.305244	0.566639	-0.215704	0.617665	-0.311383	0.554226
IDPWY7221	guanosine ribonucleotides de novo biosynthesis	0.546554	0.0358343	-0.295333	0.566639	-0.222899	0.617665	-0.31037	0.554226
IDPWY7315	dTDP-N-acetylthomosamine biosynthesis	0.41697	0.0358343	0.336765	0.566639	-0.076555	0.825077	0.337903	0.408963
IDUDPNAGSYNPWY	UDP-N-acetyl-D-glucosamine biosynthesis I	0.553157	0.0358343	-0.3072	0.566639	-0.217823	0.617665	-0.312204	0.554226
IDVALSYNPWY	L-valine biosynthesis	-0.326276	0.0358343	0.245215	0.566639	0.0816059	0.759037	0.100223	0.736208
IDPWY7208	superpathway of pyrimidine nucleobases salvage	0.55268	0.0361759	-0.309819	0.566639	-0.215291	0.617665	-0.318476	0.554226
IDPWY6151	S-adenosyl-L-methionine cycle I	0.548613	0.0369204	-0.306589	0.566639	-0.21796	0.617665	-0.314162	0.554226
IDPWY7111	pyruvate fermentation to isobutanol (engineered)	-0.333081	0.0369204	0.239909	0.566639	0.0908411	0.750849	0.10068	0.736208
IDCALVINPWY	Calvin-Benson-Bassham cycle	0.472979	0.0384555	0.0145214	0.976534	-0.300516	0.495388	-0.220636	0.652641
IDP124PWY	Bifidobacterium shunt	0.546524	0.0391506	-0.288099	0.568454	-0.233429	0.617665	-0.3063	0.554226
IDPWY5838	superpathway of menaquinol-8 biosynthesis I	-0.276488	0.0395689	-0.0496453	0.864096	-0.125842	0.617665	0.0967543	0.736208
IDPWY6126	superpathway of adenosine nucleotides de novo biosynthesis II	0.537749	0.0403654	-0.298724	0.566639	-0.222904	0.617665	-0.305731	0.554226
IDPWY7229	superpathway of adenosine nucleotides de novo biosynthesis I	0.534977	0.0417739	-0.297214	0.566639	-0.224469	0.617665	-0.303968	0.554226
IDPWY5101	L-isoleucine biosynthesis II	-0.319015	0.0432952	0.232745	0.566639	0.0768112	0.770928	0.11139	0.736208
IDPWY5100	pyruvate fermentation to acetate and lactate II	0.539533	0.0439245	-0.307781	0.566639	-0.217238	0.617665	-0.320476	0.554226
IDCENTFERMPWY	pyruvate fermentation to butanoate	-0.374373	0.0453606	0.351033	0.566639	0.197924	0.589735	-0.0248212	0.944858
IDGLYCOLYSIS	glycolysis I (from glucose 6-phosphate)	0.50555	0.0453606	-0.219143	0.664857	-0.284559	0.535132	-0.237039	0.66497
IDPWY3001	superpathway of L-isoleucine biosynthesis I	-0.28821	0.0453606	0.233456	0.566639	0.095595	0.710326	0.0523136	0.827624
IDPWY5484	glycolysis II (from fructose 6-phosphate)	0.50381	0.0453606	-0.216388	0.667278	-0.286845	0.533701	-0.235161	0.66497
IDPWY5861	superpathway of demethylmenaquinol-8 biosynthesis	-0.276806	0.0453606	-0.0446959	0.864096	-0.128965	0.617665	0.118491	0.690321
IDPWY6590	superpathway of Clostridium acetobutylicum acidogenic fermentation	-0.373785	0.0453606	0.350236	0.566639	0.197212	0.589735	-0.0255205	0.94407
IDARGSYNBSUBPWY	L-arginine biosynthesis II (acetyl cycle)	-0.255128	0.0495438	0.165028	0.566639	0.0330058	0.913717	0.0907618	0.736208
IDAROPWY	chorismate biosynthesis I	-0.224284	0.0495438	0.111739	0.636346	0.129653	0.533701	-0.0591334	0.757663
IDFERMENTATIONPWY	mixed acid fermentation	-0.235222	0.0532146	0.0726525	0.774299	-0.0137708	0.988239	-0.0464593	0.821018
IDCOMPLETEAROPWY	superpathway of aromatic amino acid biosynthesis	-0.21384	0.0545028	0.101271	0.653371	0.122881	0.54379	-0.0786919	0.736208
IDPWY621	sucrose degradation III (sucrose invertase)	0.517247	0.0545028	-0.262747	0.636346	-0.249034	0.617665	-0.285084	0.604006
IDANAEROFRUCATPWY	homolactic fermentation	0.485634	0.054726	-0.194776	0.714762	-0.309485	0.511457	-0.209428	0.699005
IDHISTSYNPWY	L-histidine biosynthesis	-0.308274	0.054726	0.189652	0.566639	0.0694568	0.805306	0.121398	0.726878
IDPWY5181	toluene degradation III (aerobic) (via p-cresol)	-0.387901	0.0548397	0.0145577	0.976534	0.254445	0.509166	-0.0779999	0.821018
IDPWY7094	fatty acid salvage	-0.220834	0.0548397	0.040314	0.864096	-0.0380783	0.853998	0.091986	0.712933
IDLACTOSECATPWY	lactose and galactose degradation I	-0.617431	0.0555167	0.103024	0.864096	-0.181321	0.755076	0.385776	0.554226
IDNONOXIPENTPWY	pentose phosphate pathway (non-oxidative branch)	0.566808	0.0565793	-0.273865	0.653371	0.0191742	0.998783	-0.70224	0.194624
IDPWY3781	aerobic respiration I (cytochrome c)	-0.277843	0.0618261	0.0435176	0.881724	-0.0937465	0.720477	0.0670132	0.789448
IDPWY5005	biotin biosynthesis II	-0.637946	0.0647771	0.0604052	0.92259	0.253804	0.653943	0.0601082	0.92729
IDTRPSYNPWY	L-tryptophan biosynthesis	-0.310813	0.067883	0.198471	0.566639	0.0146802	0.989928	0.174384	0.623146
IDPWY5304	superpathway of sulfur oxidation (Acidianus ambivalens)	-0.396695	0.0720132	-0.387454	0.566639	-0.515555	0.0800893	-0.485832	0.238246
IDHEMEBIOSYNTHESISII	heme biosynthesis I (aerobic)	-0.294466	0.0731594	0.0558963	0.864096	0.00680183	0.998783	0.116731	0.736208
IDPWY5103	L-isoleucine biosynthesis III	-0.290636	0.0748755	0.200246	0.566639	0.0751127	0.781332	0.118482	0.736208
IDBRANCHEDCHAINAASYNPWY	superpathway of branched amino acid biosynthesis	-0.276576	0.0774097	0.206046	0.566639	0.0645554	0.816325	0.117015	0.726878
IDPWY7220	adenosine deoxyribonucleotides de novo biosynthesis II	0.488213	0.0774097	-0.277646	0.626902	-0.244927	0.617665	-0.290388	0.604006
IDPWY7222	guanosine deoxyribonucleotides de novo biosynthesis II	0.488213	0.0774097	-0.277646	0.626902	-0.244927	0.617665	-0.290388	0.604006
IDSALVADEHYPOXPWY	adenosine nucleotides degradation II	-0.341969	0.0774097	0.372109	0.566639	0.018769	0.988239	0.193695	0.640575
IDPWY5918	superpathay of heme biosynthesis from glutamate	-0.226083	0.081242	0.11429	0.659389	0.0334941	0.913717	0.115818	0.669893
IDPWY5973	cis-vaccenate biosynthesis	0.428365	0.0877148	-0.208166	0.673582	-0.335818	0.495388	-0.152704	0.736208
IDCATECHOLORTHOCLEAVAGEPWY	catechol degradation to &beta;-ketoadipate	-0.30539	0.0884801	0.0840583	0.809105	-0.140333	0.617665	0.165771	0.66497
IDPWY7255	ergothioneine biosynthesis I (bacteria)	-0.938698	0.089278	-0.942963	0.566639	0.957633	0.249109	-0.277626	0.763673
IDPWY7663	gondoate biosynthesis (anaerobic)	0.425281	0.089278	-0.185175	0.727628	-0.349475	0.495388	-0.150812	0.73771
IDFASYNELONGPWY	fatty acid elongation -- saturated	0.428812	0.0907319	-0.208548	0.673699	-0.342435	0.495388	-0.16089	0.736208
IDPWY6703	preQ0 biosynthesis	-0.267986	0.0908264	0.176497	0.566639	0.00509606	0.998783	0.151634	0.652641
IDGLYCOLYSISED	superpathway of glycolysis and Entner-Doudoroff	-0.213358	0.096975	0.148522	0.566639	0.210468	0.296652	-0.140401	0.583536
IDCOLANSYNPWY	colanic acid building blocks biosynthesis	0.336157	0.100033	0.186105	0.653371	0.0260253	0.986954	0.250039	0.554226
IDPWY5198	factor 420 biosynthesis	-1.05519	0.103008	-1.07698	0.566639	1.07738	0.279059	-0.335974	0.756468
IDPWY01415	superpathway of heme biosynthesis from uroporphyrinogen-III	-0.211228	0.105185	-0.00196017	0.993744	-0.0414223	0.859948	0.198396	0.519687
IDPWY6628	superpathway of L-phenylalanine biosynthesis	-0.208128	0.105185	0.278669	0.566639	0.0243177	0.945506	0.0431043	0.838853
IDARGSYNPWY	L-arginine biosynthesis I (via L-ornithine)	-0.193112	0.106094	0.138452	0.566639	0.0444216	0.825941	0.0762559	0.736208
IDHSERMETANAPWY	L-methionine biosynthesis III	-0.241677	0.106094	0.23366	0.566639	0.138091	0.617665	-0.0810133	0.742064
IDPWY7400	L-arginine biosynthesis IV (archaebacteria)	-0.195036	0.106094	0.140686	0.566639	0.0458848	0.825941	0.0779393	0.736208
IDPWY2941	L-lysine biosynthesis II	0.410726	0.109899	-0.223135	0.659389	-0.331867	0.495388	-0.16073	0.736208
IDPWY2942	L-lysine biosynthesis III	0.405316	0.109899	-0.222403	0.659389	-0.325076	0.495388	-0.157233	0.736208
IDPWY5097	L-lysine biosynthesis VI	0.408209	0.109899	-0.221708	0.659389	-0.32717	0.495388	-0.159338	0.736208
IDPYRIDOXSYNPWY	pyridoxal 5'-phosphate biosynthesis I	0.217524	0.11168	0.241667	0.566639	0.0742121	0.755769	0.429986	0.159498
IDPWY0845	superpathway of pyridoxal 5'-phosphate biosynthesis and salvage	0.210213	0.113097	0.237451	0.566639	0.0506405	0.825941	0.432895	0.159498
IDPWY01479	tRNA processing	0.223688	0.116948	0.136909	0.636346	-0.052379	0.825941	0.342792	0.177367
IDGLYOXYLATEBYPASS	glyoxylate cycle	-0.1996	0.119235	0.0644855	0.799182	0.0264344	0.937962	0.284408	0.227416
IDPWY5910	superpathway of geranylgeranyldiphosphate biosynthesis I (via mevalonate)	0.47542	0.120158	-0.350564	0.566639	-0.168958	0.755076	-0.547641	0.395924
IDPWY6163	chorismate biosynthesis from 3-dehydroquinate	0.463935	0.121697	-0.486119	0.566639	0.127786	0.805306	-0.62866	0.264401
IDPWY6353	purine nucleotides degradation II (aerobic)	-0.26084	0.121697	0.31375	0.566639	0.0377719	0.93788	0.12768	0.726878
IDPENTOSEPPWY	pentose phosphate pathway	0.416741	0.126961	-0.299329	0.566639	-0.103467	0.825941	-0.576933	0.263432
IDPWY7323	superpathway of GDP-mannose-derived O-antigen building blocks biosynthesis	0.327065	0.128771	0.180885	0.667915	0.0443848	0.937962	0.242467	0.557241
IDPWY5705	allantoin degradation to glyoxylate III	-0.274534	0.133266	0.0346615	0.916851	0.047161	0.913717	-0.0101797	0.979891
IDMETSAMPWY	superpathway of S-adenosyl-L-methionine biosynthesis	-0.227696	0.135311	0.234964	0.566639	0.07853	0.759037	0.137071	0.66497
IDPWY922	mevalonate pathway I	0.466917	0.146805	-0.364806	0.566639	-0.151253	0.770928	-0.586462	0.37615
IDHOMOSERMETSYNPWY	L-methionine biosynthesis I	-0.237699	0.147236	0.254422	0.566639	0.0589605	0.827502	0.115279	0.736208
IDUBISYNPWY	superpathway of ubiquinol-8 biosynthesis (prokaryotic)	0.206176	0.147236	0.160624	0.566639	0.0996681	0.662404	0.363432	0.162629
IDPWY6731	starch degradation III	0.865552	0.147695	0.906516	0.566639	-0.347901	0.743596	0.209965	0.827624
IDNAGLIPASYNPWY	lipid IVA biosynthesis	0.206124	0.151512	0.242794	0.566639	0.168725	0.511457	0.408985	0.162629
IDPWY5850	superpathway of menaquinol-6 biosynthesis I	-0.239978	0.154992	0.03199	0.916851	-0.205968	0.509166	0.194832	0.554226
IDPWY5896	superpathway of menaquinol-10 biosynthesis	-0.239978	0.154992	0.03199	0.916851	-0.205968	0.509166	0.194832	0.554226
IDGLUCONEOPWY	gluconeogenesis I	0.400909	0.15955	-0.365997	0.566639	-0.151096	0.757471	-0.471257	0.45045
IDGLYCOLGLYOXDEGPWY	superpathway of glycol metabolism and degradation	-0.359998	0.15977	-0.0586866	0.901594	0.216553	0.617665	-0.0892386	0.827624
IDPWY6147	6-hydroxymethyl-dihydropterin diphosphate biosynthesis I	0.440096	0.160079	-0.562236	0.566639	0.169542	0.755769	-0.561704	0.394198
IDPWY5860	superpathway of demethylmenaquinol-6 biosynthesis I	-0.241739	0.160651	0.0356307	0.914463	-0.210457	0.509166	0.213707	0.554226
IDPWY6660	2-heptyl-3-hydroxy-4(1H)-quinolone biosynthesis	1.14702	0.160651	-0.746986	0.653371	-0.0466352	0.998783	-0.690684	0.68969
IDCHLOROPHYLLSYN	chlorophyllide a biosynthesis I (aerobic, light-dependent)	0.309035	0.162779	0.128649	0.774299	-0.167408	0.63454	0.212959	0.652641
IDPWY5531	chlorophyllide a biosynthesis II (anaerobic)	0.309262	0.162779	0.128988	0.774299	-0.167634	0.63454	0.213299	0.652641
IDPWY6728	methylaspartate cycle	0.617925	0.162779	0.252363	0.774299	-1.2693	0.0191747	0.135523	0.854964
IDPWY7159	chlorophyllide a biosynthesis III (aerobic, light independent)	0.309262	0.162779	0.128988	0.774299	-0.167634	0.63454	0.213299	0.652641
IDPWY722	nicotinate degradation I	-0.603738	0.162779	-0.0296074	0.976534	-0.195543	0.782394	-0.06743	0.934928
IDPWY5855	ubiquinol-7 biosynthesis (prokaryotic)	0.197112	0.164909	0.154303	0.566639	0.10019	0.662404	0.355668	0.162629
IDPWY5856	ubiquinol-9 biosynthesis (prokaryotic)	0.197112	0.164909	0.154303	0.566639	0.10019	0.662404	0.355668	0.162629
IDPWY5857	ubiquinol-10 biosynthesis (prokaryotic)	0.197112	0.164909	0.154303	0.566639	0.10019	0.662404	0.355668	0.162629
IDPWY6708	ubiquinol-8 biosynthesis (prokaryotic)	0.197112	0.164909	0.154303	0.566639	0.10019	0.662404	0.355668	0.162629
IDNONMEVIPPPWY	methylerythritol phosphate pathway I	-0.19683	0.165112	0.235396	0.566639	0.267406	0.199098	0.080762	0.737811
IDPWY7242	D-fructuronate degradation	-0.258004	0.165112	0.045558	0.896546	0.583485	0.0141161	-0.0760337	0.810052
IDPWY7560	methylerythritol phosphate pathway II	-0.19683	0.165112	0.235396	0.566639	0.267406	0.199098	0.080762	0.737811
IDPWY5741	ethylmalonyl-CoA pathway	0.742652	0.166546	0.273692	0.799182	-1.61102	0.014454	0.415396	0.721152
IDP381PWY	adenosylcobalamin biosynthesis II (late cobalt incorporation)	0.435844	0.169873	-0.0141579	0.987094	0.138236	0.804507	-0.029195	0.961795
IDPWY7090	UDP-2,3-diacetamido-2,3-dideoxy-&alpha;-D-mannuronate biosynthesis	1.04614	0.169873	-0.709306	0.653371	-0.0394338	0.998783	-0.631069	0.699005
IDPWY5121	superpathway of geranylgeranyl diphosphate biosynthesis II (via MEP)	-0.189141	0.170379	0.233099	0.566639	0.261861	0.199098	0.0794664	0.737811
IDPWY5188	tetrapyrrole biosynthesis I (from glutamate)	-0.180659	0.171982	0.110209	0.673582	0.162718	0.511457	-0.0136041	0.959951
IDPWY4903	nitrate reduction VI (assimilatory)	0.32101	0.172879	0.286781	0.566639	0.337959	0.478537	0.146119	0.736208
IDPWY5347	superpathway of L-methionine biosynthesis (transsulfuration)	-0.17869	0.175214	0.245823	0.566639	0.169057	0.495388	0.102468	0.721152
IDPWY6507	4-deoxy-L-threo-hex-4-enopyranuronate degradation	-0.298087	0.176475	-0.219027	0.631824	0.552224	0.0548343	-0.191989	0.68607
IDPWY7392	taxadiene biosynthesis (engineered)	-0.186851	0.180679	0.23227	0.566639	0.26754	0.199098	0.0848397	0.73771
IDP101PWY	ectoine biosynthesis	-0.371911	0.188043	-0.176967	0.774299	-0.589398	0.141018	0.489528	0.417501
IDMETHGLYUTPWY	superpathway of methylglyoxal degradation	-0.246723	0.1891	0.0330985	0.92259	0.0057288	0.998783	0.198643	0.604006
IDPWY7539	6-hydroxymethyl-dihydropterin diphosphate biosynthesis III (Chlamydia)	0.411115	0.189237	-0.542421	0.566639	0.153481	0.770928	-0.575511	0.390132
IDPWY6897	thiamin salvage II	0.412569	0.190005	-0.546359	0.566639	0.172586	0.755769	-0.572207	0.395924
IDSERGLYSYNPWY	superpathway of L-serine and glycine biosynthesis I	0.367266	0.190005	-0.327752	0.566639	-0.120016	0.805927	-0.635949	0.221371
IDPWY5189	tetrapyrrole biosynthesis II (from glycine)	-0.168423	0.20447	0.113219	0.667278	0.158341	0.511457	-0.00684529	0.981031
IDPWY6892	thiazole biosynthesis I (E. coli)	-0.232099	0.219896	0.383685	0.566639	0.53544	0.0191747	0.129884	0.736208
IDPWY01533	methylphosphonate degradation I	-0.303238	0.220684	0.194842	0.691972	-0.144677	0.743596	0.432379	0.408135
IDPWY01297	superpathway of purine deoxyribonucleosides degradation	0.402064	0.220893	-0.490598	0.566639	0.178216	0.755769	-0.644805	0.309938
IDTYRFUMCATPWY	L-tyrosine degradation I	0.221427	0.220893	-0.0697893	0.863353	0.245375	0.495388	0.0483368	0.877025
IDPWY6630	superpathway of L-tyrosine biosynthesis	-0.168214	0.228598	0.266171	0.566639	0.0154679	0.988239	0.0103066	0.969753
IDPWY5420	catechol degradation II (meta-cleavage pathway)	0.720601	0.238308	-0.330408	0.782251	0.0389979	0.998783	0.33069	0.741225
IDPWY6609	adenine and adenosine salvage III	0.384306	0.247314	-0.478832	0.566639	0.167526	0.759037	-0.635132	0.322705
IDGLUTORNPWY	L-ornithine biosynthesis	-0.191691	0.248329	0.192229	0.566639	0.0785909	0.770928	0.215949	0.554226
IDPWY6210	2-aminophenol degradation	0.600301	0.248329	0.371039	0.73978	-0.071059	0.977873	-0.135521	0.878079
IDDAPLYSINESYNPWY	L-lysine biosynthesis I	0.383652	0.249002	-0.387178	0.566639	0.0498375	0.971961	-0.576954	0.408135
IDP108PWY	pyruvate fermentation to propanoate I	-0.243824	0.253858	0.149527	0.742672	0.494786	0.0800893	0.0795355	0.821018
IDPWY5178	toluene degradation IV (aerobic) (via catechol)	0.497495	0.25796	0.0870848	0.916136	-0.0297292	0.998783	0.399618	0.66497
IDPWY5419	catechol degradation to 2-oxopent-4-enoate II	0.758772	0.25796	-0.35413	0.790399	0.060605	0.988239	0.323623	0.763764
IDASTPWY	L-arginine degradation II (AST pathway)	0.196819	0.261874	0.198242	0.566639	0.0615938	0.831519	0.439615	0.162629
IDDENITRIFICATIONPWY	nitrate reduction I (denitrification)	0.675055	0.268252	0.301771	0.799182	-0.630026	0.589735	0.489173	0.701436
IDPWY5505	L-glutamate and L-glutamine biosynthesis	0.193168	0.268252	0.225786	0.566639	0.0170359	0.988239	0.0751074	0.795603
IDDHGLUCONATEPYRCATPWY	glucose degradation (oxidative)	0.822482	0.27736	-0.734602	0.631824	-0.163847	0.93788	-0.487823	0.736208
IDGALACTUROCATPWY	D-galacturonate degradation I	-0.215396	0.27736	-0.125282	0.774299	0.496543	0.0444875	-0.0407053	0.906022
IDPWY5417	catechol degradation III (ortho-cleavage pathway)	-0.172785	0.27736	0.043528	0.885754	-0.0171851	0.988239	0.0993431	0.736208
IDPWY5431	aromatic compounds degradation via &beta;-ketoadipate	-0.172785	0.27736	0.043528	0.885754	-0.0171851	0.988239	0.0993431	0.736208
IDPWY6071	superpathway of phenylethylamine degradation	-0.310568	0.27736	0.150183	0.790569	0.0319828	0.988239	0.166725	0.737811
IDPWY7376	cob(II)yrinate a,c-diamide biosynthesis II (late cobalt incorporation)	0.270443	0.27736	0.35123	0.566639	-0.200679	0.617665	0.144	0.737811
IDPWY7373	superpathway of demethylmenaquinol-6 biosynthesis II	0.669984	0.285466	0.526168	0.667278	-0.18385	0.883141	0.15236	0.886293
IDTHISYNPWY	superpathway of thiamin diphosphate biosynthesis I	-0.128916	0.294623	0.21417	0.566639	0.216083	0.222693	0.209361	0.415863
IDPPGPPMETPWY	ppGpp biosynthesis	0.178796	0.301667	0.177847	0.593299	0.0977723	0.743596	0.428645	0.162629
IDPWY6700	queuosine biosynthesis	-0.1652	0.301667	0.142671	0.653371	0.0253782	0.969297	0.177442	0.557241
IDPWY01296	purine ribonucleosides degradation	0.354805	0.304831	-0.519321	0.566639	0.206421	0.73196	-0.678184	0.305967
IDMETHACETATEPWY	methanogenesis from acetate	-0.431563	0.307343	-0.295033	0.742672	0.0772382	0.947318	-1.21989	0.159498
IDPWY6519	8-amino-7-oxononanoate biosynthesis I	0.139956	0.324199	0.234937	0.566639	0.246475	0.222693	0.407875	0.159498
IDMETHYLGALLATEDEGRADATIONPWY	methylgallate degradation	0.615627	0.334092	0.342183	0.780628	-0.54075	0.617665	0.559207	0.66497
IDGALLATEDEGRADATIONIPWY	gallate degradation II	0.638863	0.335127	0.356125	0.780628	-0.563985	0.617665	0.580127	0.66497
IDALLCHORISMATEPWY	superpathway of chorismate metabolism	-0.138136	0.336679	0.0653207	0.809105	0.00919283	0.998783	0.268373	0.325891
IDCOBALSYNPWY	adenosylcobalamin salvage from cobinamide I	0.138732	0.346396	0.251134	0.566639	0.430103	0.0141161	0.0730251	0.757663
IDPWY5509	adenosylcobalamin biosynthesis from cobyrinate a,c-diamide I	0.144614	0.346396	0.217763	0.566639	0.44877	0.0141161	0.0130565	0.961795
IDP184PWY	protocatechuate degradation I (meta-cleavage pathway)	0.524216	0.351775	-0.172436	0.864096	-0.0146027	0.998783	0.52039	0.652641
IDPWY6269	adenosylcobalamin salvage from cobinamide II	0.142027	0.352308	0.22004	0.566639	0.45063	0.0141161	0.0168354	0.954404
IDPWY01298	superpathway of pyrimidine deoxyribonucleosides degradation	0.345821	0.358054	-0.564886	0.566639	0.212751	0.743596	-0.753929	0.273335
IDPWY6901	superpathway of glucose and xylose degradation	0.356764	0.358314	-0.535163	0.566639	0.0946949	0.913717	-0.793099	0.263512
IDPWY3661	glycine betaine degradation I	0.503227	0.369584	-0.310873	0.774299	-0.42782	0.617665	-0.566663	0.604006
IDPWY7013	L-1,2-propanediol degradation	0.405644	0.37526	-0.253533	0.774299	0.398526	0.617665	-0.513933	0.554226
IDFUCRHAMCATPWY	superpathway of fucose and rhamnose degradation	-0.234929	0.377217	0.166403	0.774299	0.333194	0.495388	0.214917	0.69384
IDP163PWY	L-lysine fermentation to acetate and butanoate	-0.192234	0.392202	0.148046	0.753712	0.598441	0.0201007	0.120521	0.737811
IDRHAMCATPWY	L-rhamnose degradation I	-0.235477	0.392645	0.159861	0.774299	0.252215	0.617665	0.36399	0.554226
IDFUCCATPWY	fucose degradation	-0.245648	0.395492	0.182087	0.774299	0.353858	0.495388	0.24185	0.67946
IDPWY7003	glycerol degradation to butanol	-0.243314	0.395492	-0.0110004	0.987901	0.598156	0.118842	-0.157603	0.737811
IDASPASNPWY	superpathway of L-aspartate and L-asparagine biosynthesis	-0.141791	0.399637	0.301402	0.566639	0.297274	0.203801	0.146446	0.66497
IDGLUCUROCATPWY	superpathway of &beta;-D-glucuronide and D-glucuronate degradation	-0.19689	0.399637	0.000703378	0.997405	0.4003	0.222693	-0.0259733	0.954404
IDPWY6713	L-rhamnose degradation II	-0.53482	0.405787	0.555777	0.653371	0.0554373	0.988239	0.593222	0.652641
IDPWY7371	1,4-dihydroxy-6-naphthoate biosynthesis II	0.384413	0.405787	0.0747951	0.92259	0.569643	0.495388	0.247441	0.738159
IDTRNACHARGINGPWY	tRNA charging	-0.111677	0.413381	0.234912	0.566639	0.119016	0.617665	0.114512	0.679439
IDNADBIOSYNTHESISII	NAD salvage pathway II	0.131583	0.421679	0.192657	0.566639	0.147476	0.617665	0.358016	0.202336
IDPWY5384	sucrose degradation IV (sucrose phosphorylase)	0.302691	0.433398	-0.45326	0.566639	-0.0371866	0.988239	-0.653536	0.395924
IDPWY7431	aromatic biogenic amine degradation (bacteria)	0.182117	0.433398	-0.146336	0.773723	0.575542	0.0380306	0.224397	0.623146
IDTHRESYNPWY	superpathway of L-threonine biosynthesis	0.258109	0.433398	-0.259081	0.673582	-0.234117	0.634814	-0.477448	0.519687
IDGALACTGLUCUROCATPWY	superpathway of hexuronide and hexuronate degradation	-0.174209	0.433868	-0.003394	0.993744	0.447593	0.134104	0.0500987	0.889639
IDPYRIDNUCSALPWY	NAD salvage pathway I	-0.116199	0.437932	0.205643	0.566639	0.131259	0.617665	0.170618	0.554226
IDECASYNPWY	enterobacterial common antigen biosynthesis	-0.348984	0.441314	0.417029	0.649889	0.165591	0.825941	1.03587	0.194624
IDFASYNINITIALPWY	superpathway of fatty acid biosynthesis initiation (E. coli)	0.121616	0.441314	0.241305	0.566639	0.175959	0.523597	0.377556	0.162629
IDGALLATEDEGRADATIONIIPWY	gallate degradation I	0.116448	0.441314	0.174672	0.566639	0.116448	0.617665	0.174672	0.554226
IDP261PWY	coenzyme M biosynthesis I	0.481318	0.441314	-0.685883	0.566639	0.0680291	0.988239	-0.291364	0.765636
IDPWY5507	adenosylcobalamin biosynthesis I (early cobalt insertion)	0.218095	0.441314	-0.264552	0.641217	0.33173	0.511457	-0.183245	0.736208
IDPWY5677	succinate fermentation to butanoate	-0.408964	0.441314	-0.228836	0.820699	-0.466053	0.617665	-0.460413	0.66497
IDPWY6165	chorismate biosynthesis II (archaea)	0.122114	0.441314	0.18317	0.566639	-0.122114	0.617665	0.18317	0.554226
IDPWY6174	mevalonate pathway II (archaea)	0.11677	0.441314	0.175155	0.566639	-0.11677	0.617665	0.175155	0.554226
IDPWY6282	palmitoleate biosynthesis I (from (5Z)-dodec-5-enoate)	0.121268	0.441314	0.241249	0.566639	0.175217	0.523597	0.376917	0.162629
IDPWY6349	CDP-archaeol biosynthesis	0.136724	0.441314	0.205085	0.566639	-0.136724	0.617665	0.205085	0.554226
IDPWY6350	archaetidylinositol biosynthesis	0.138026	0.441314	0.207038	0.566639	-0.138026	0.617665	0.207038	0.554226
IDPWY6654	phosphopantothenate biosynthesis III	0.128112	0.441314	0.192168	0.566639	-0.128112	0.617665	0.192168	0.554226
IDPWY7286	7-(3-amino-3-carboxypropyl)-wyosine biosynthesis	0.136553	0.441314	0.204829	0.566639	-0.136553	0.617665	0.204829	0.554226
IDTHREOCATPWY	superpathway of L-threonine metabolism	-0.266085	0.441314	-0.185372	0.780628	-0.135703	0.816325	0.183589	0.741225
IDARGORNPROSTPWY	arginine, ornithine and proline interconversion	-0.280766	0.444119	-0.0187691	0.983217	-0.224942	0.720477	-0.592792	0.473272
IDPWY6107	chlorosalicylate degradation	-0.40709	0.44846	0.290205	0.781796	-0.147645	0.89732	0.0933058	0.926282
IDPWY7664	oleate biosynthesis IV (anaerobic)	0.112601	0.457418	0.258195	0.566639	0.165106	0.535132	0.398673	0.162629
IDPWY5823	superpathway of CDP-glucose-derived O-antigen building blocks biosynthesis	0.571831	0.459869	-0.0897531	0.959548	-0.000328462	0.999565	0.453404	0.737811
IDPWY5971	palmitate biosynthesis II (bacteria and plants)	0.109703	0.459869	0.237554	0.566639	0.167437	0.533701	0.367747	0.162629
IDPWY6467	Kdo transfer to lipid IVA III (Chlamydia)	0.119144	0.459869	0.24231	0.566639	0.23208	0.449024	0.412268	0.162629
IDPWY6944	androstenedione degradation	0.338951	0.459869	-0.501955	0.566639	0.384147	0.617665	-0.187516	0.807951
IDPWY7374	1,4-dihydroxy-6-naphthoate biosynthesis I	0.322921	0.459869	0.202661	0.809105	0.21998	0.759037	0.45511	0.604006
IDPWY6478	GDP-D-glycero-&alpha;-D-manno-heptose biosynthesis	-0.357879	0.460313	-0.0868951	0.92259	0.00298886	0.999482	-0.347508	0.736208
IDPWY7377	cob(II)yrinate a,c-diamide biosynthesis I (early cobalt insertion)	0.180421	0.460313	0.268267	0.566639	0.248175	0.601008	-0.223986	0.66497
IDBIOTINBIOSYNTHESISPWY	biotin biosynthesis I	0.0909837	0.46225	0.244745	0.566639	0.246184	0.170492	0.385045	0.159498
IDPWY4361	S-methyl-5-thio-&alpha;-D-ribose 1-phosphate degradation	-0.20365	0.463448	-0.33388	0.566639	0.618099	0.104928	-0.155745	0.737811
IDPYRIDNUCSYNPWY	NAD biosynthesis I (from aspartate)	-0.125868	0.465023	0.26733	0.566639	0.0998876	0.743596	0.306528	0.395924
IDPOLYAMSYNPWY	superpathway of polyamine biosynthesis I	-0.125504	0.473671	0.241265	0.566639	0.486069	0.0201007	0.187905	0.599744
IDPWYG321	mycolate biosynthesis	0.106342	0.473671	0.236672	0.566639	0.1698	0.533701	0.369599	0.162629
IDRIBOSYN2PWY	flavin biosynthesis I (bacteria and plants)	0.241863	0.491263	-0.27923	0.689662	-0.168053	0.770928	-0.469349	0.554226
IDPWY6641	superpathway of sulfolactate degradation	0.402918	0.494186	-0.37443	0.774299	0.975758	0.279059	-0.435125	0.726878
IDPWY6572	chondroitin sulfate degradation I (bacterial)	0.237774	0.501207	0.0590924	0.92259	-0.418114	0.511457	0.551008	0.495803
IDPWY7446	sulfoglycolysis	-0.547005	0.504308	-0.329842	0.847409	-0.174006	0.93788	-0.476034	0.737811
IDLEUDEG2PWY	L-leucine degradation I	0.125046	0.532796	-0.0522864	0.887542	0.0883461	0.782394	0.0689213	0.827624
IDPWY01241	ADP-L-glycero-&beta;-D-manno-heptose biosynthesis	0.169039	0.539178	0.249429	0.649889	0.0167866	0.998783	0.574658	0.248528
IDPWY181	photorespiration	-0.279799	0.543583	-0.605621	0.566639	0.0411119	0.988239	-0.530642	0.554226
IDPWY4722	creatinine degradation II	0.210147	0.564674	-0.259142	0.727628	0.265141	0.63454	0.113325	0.844859
IDPWY5104	L-isoleucine biosynthesis IV	-0.112386	0.579092	0.30462	0.566639	0.544178	0.0191747	-0.00527127	0.987728
IDHCAMHPDEGPWY	3-phenylpropanoate and 3-(3-hydroxyphenyl)propanoate degradation to 2-oxopent-4-enoate	0.273178	0.582762	0.310915	0.774299	0.0051517	0.999482	0.749649	0.495803
IDPWY1269	CMP-3-deoxy-D-manno-octulosonate biosynthesis I	0.0898553	0.582762	0.256916	0.566639	0.209954	0.495388	0.422638	0.162629
IDPWY1541	superpathway of taurine degradation	0.122019	0.582762	-0.191388	0.653371	-0.289367	0.495388	-0.242663	0.557241
IDPWY5845	superpathway of menaquinol-9 biosynthesis	-0.0849172	0.582762	0.00508416	0.989034	-0.147713	0.616203	0.1656	0.55923
IDPWY5989	stearate biosynthesis II (bacteria and plants)	0.0808093	0.582762	0.227978	0.566639	0.165212	0.517041	0.35085	0.162629
IDPWY6690	cinnamate and 3-hydroxycinnamate degradation to 2-oxopent-4-enoate	0.273178	0.582762	0.310915	0.774299	0.0051517	0.999482	0.749649	0.495803
IDPWY7328	superpathway of UDP-glucose-derived O-antigen building blocks biosynthesis	0.238209	0.582762	0.490635	0.566639	-0.566697	0.495388	0.0607919	0.939001
IDGALACTARDEGPWY	D-galactarate degradation I	0.186309	0.585701	0.108399	0.864096	-0.26322	0.617665	0.659087	0.305967
IDGLUCARGALACTSUPERPWY	superpathway of D-glucarate and D-galactarate degradation	0.186309	0.585701	0.108399	0.864096	-0.26322	0.617665	0.659087	0.305967
IDPWY6629	superpathway of L-tryptophan biosynthesis	-0.196954	0.592197	0.391383	0.566639	0.0802851	0.93788	0.880562	0.167986
IDPWY5177	glutaryl-CoA degradation	-0.310455	0.597991	-0.149453	0.891001	-1.04226	0.211256	0.457669	0.707548
IDP461PWY	hexitol fermentation to lactate, formate, ethanol and acetate	-0.222418	0.604321	0.240424	0.774299	-0.410947	0.617665	-0.265103	0.736208
IDPWY5862	superpathway of demethylmenaquinol-9 biosynthesis	-0.0798216	0.614729	0.00983831	0.976534	-0.152402	0.617665	0.190974	0.554226
ID3HYDROXYPHENYLACETATEDEGRADATIONPWY	4-hydroxyphenylacetate degradation	-0.10069	0.625312	-0.229493	0.566639	-0.367029	0.200708	-0.227474	0.554226
IDPWY7210	pyrimidine deoxyribonucleotides biosynthesis from CTP	-0.214285	0.62948	-0.358127	0.667915	0.0159707	0.998783	-0.572571	0.554226
IDPWY5430	meta cleavage pathway of aromatic compounds	0.293195	0.633335	-0.0699262	0.959548	0.350258	0.743596	0.514391	0.684537
IDPWY6185	4-methylcatechol degradation (ortho cleavage)	-0.107716	0.633335	0.0919665	0.842045	0.449087	0.144851	-0.00437631	0.988715
IDTEICHOICACIDPWY	teichoic acid (poly-glycerol) biosynthesis	0.214041	0.633335	-0.639457	0.566639	0.156262	0.827502	-0.889615	0.274378
IDGLCMANNANAUTPWY	superpathway of N-acetylglucosamine, N-acetylmannosamine and N-acetylneuraminate degradation	-0.198818	0.677271	0.315998	0.742672	-0.418034	0.617665	-0.351336	0.712933
IDPWY01277	3-phenylpropanoate and 3-(3-hydroxyphenyl)propanoate degradation	0.168034	0.682164	0.268199	0.746495	0.0118592	0.998783	0.616626	0.485524
IDPWY5088	L-glutamate degradation VIII (to propanoate)	0.185807	0.682164	-0.0962729	0.903149	-0.0622493	0.971961	0.234071	0.741225
IDKETOGLUCONMETPWY	ketogluconate metabolism	-0.19861	0.698314	0.67282	0.566639	-0.465257	0.617665	0.550898	0.554226
IDP281PWY	3-phenylpropanoate degradation	0.236929	0.698314	0.0455254	0.976534	-0.0526737	0.988239	-0.256969	0.785746
IDPWY0862	(5Z)-dodec-5-enoate biosynthesis	0.0856008	0.698314	0.431826	0.566639	0.106962	0.759037	0.622117	0.159498
IDPWY7198	pyrimidine deoxyribonucleotides de novo biosynthesis IV	-0.192524	0.698314	-0.413558	0.653371	-0.00593289	0.999482	-0.595226	0.554226
IDGLYCOGENSYNTHPWY	glycogen biosynthesis I (from ADP-D-Glucose)	0.142107	0.709376	0.522115	0.566639	-0.438142	0.509166	0.0916931	0.880154
IDPWY6505	L-tryptophan degradation XII (Geobacillus)	0.239519	0.710915	0.0438949	0.976534	1.06959	0.224117	0.376622	0.736208
IDGLYCOCATPWY	glycogen degradation I (bacterial)	-0.0699366	0.719732	0.306638	0.566639	0.118233	0.710326	0.105354	0.737811
IDP162PWY	L-glutamate degradation V (via hydroxyglutarate)	-0.195317	0.725804	-0.179685	0.864096	-1.08875	0.134104	0.552325	0.599744
IDCRNFORCATPWY	creatinine degradation I	0.218089	0.747593	-0.184558	0.874067	-0.560214	0.617665	-0.433022	0.736208
IDPWY6588	pyruvate fermentation to acetone	-0.0755236	0.768327	0.222639	0.631824	0.377505	0.279059	-0.143824	0.736208
IDPWY7456	mannan degradation	-0.185452	0.784225	-0.212041	0.864096	0.0899444	0.971961	-0.0158651	0.987728
IDPWY5183	superpathway of aerobic toluene degradation	0.1392	0.794581	-0.0939645	0.915563	-0.226718	0.770928	0.0662968	0.939001
IDPWY7211	superpathway of pyrimidine deoxyribonucleotides de novo biosynthesis	0.0367213	0.794581	0.132852	0.566639	-0.0397976	0.853386	0.368062	0.159498
IDP221PWY	octane oxidation	-0.046431	0.7956	0.0965739	0.774299	-0.0939748	0.73196	0.243343	0.495803
IDPWY6562	norspermidine biosynthesis	-0.0584483	0.800768	-0.0157974	0.976534	0.341871	0.263748	-0.0775204	0.819466
IDPWY5695	urate biosynthesis/inosine 5'-phosphate degradation	0.0471786	0.812329	0.0478118	0.885754	0.156378	0.617665	-0.066979	0.816292
IDPWY5941	glycogen degradation II (eukaryotic)	-0.160825	0.812329	-0.0902431	0.931892	0.639408	0.543139	0.129735	0.89605
IDPWY6737	starch degradation V	-0.0519889	0.815732	0.318686	0.566639	0.129607	0.690175	0.15501	0.703223
IDPWY01061	superpathway of L-alanine biosynthesis	-0.043331	0.829345	0.185418	0.566639	-0.08686	0.759037	0.387567	0.202336
IDP441PWY	superpathway of N-acetylneuraminate degradation	-0.0963013	0.837547	0.149037	0.864096	-0.335588	0.617665	-0.351867	0.66497
IDPWY041	allantoin degradation IV (anaerobic)	-0.0713799	0.858703	-0.609817	0.566639	0.0488962	0.971961	-0.434962	0.554226
IDPWY5655	L-tryptophan degradation IX	0.144712	0.858703	0.344464	0.79145	-0.251529	0.825941	-0.122758	0.921236
IDPWY5747	2-methylcitrate cycle II	-0.0283741	0.858703	0.054056	0.842045	-0.0838475	0.710326	0.181411	0.554226
IDKDONAGLIPASYNPWY	superpathway of (Kdo)2-lipid A biosynthesis	-0.058281	0.866382	0.100548	0.864096	0.205109	0.653943	0.681993	0.177367
IDP164PWY	purine nucleobases degradation I (anaerobic)	0.0479304	0.866382	-0.00339194	0.993744	0.0497007	0.937962	-0.244744	0.610872
IDPWY6608	guanosine nucleotides degradation III	-0.033057	0.866382	0.148449	0.649889	0.0832194	0.759037	-0.0439095	0.871615
IDPWY7527	L-methionine salvage cycle III	-0.0472466	0.866382	-0.107242	0.813989	0.447424	0.199098	-0.00735212	0.987728
IDPWY7391	isoprene biosynthesis II (engineered)	0.0730802	0.867436	0.318547	0.659389	-0.0132573	0.998783	0.305488	0.697882
IDCODHPWY	reductive acetyl coenzyme A pathway	0.0868136	0.867618	0.0143732	0.989034	-0.634656	0.472826	0.54751	0.554226
IDORNDEGPWY	superpathway of ornithine degradation	0.0420584	0.867618	0.261036	0.566639	0.135735	0.720477	0.571077	0.162629
IDPRPPPWY	superpathway of histidine, purine, and pyrimidine biosynthesis	-0.0192563	0.867618	0.120341	0.566639	-0.0293975	0.884454	0.207401	0.273335
IDPWY5676	acetyl-CoA fermentation to butanoate II	-0.0405375	0.872011	0.197704	0.653371	0.405427	0.200708	-0.0633531	0.864431
IDPWY5659	GDP-mannose biosynthesis	0.0312253	0.876218	0.309656	0.566639	-0.0818326	0.771834	0.283156	0.48029
IDPWY5415	catechol degradation I (meta-cleavage pathway)	-0.0361177	0.894976	-0.202907	0.653371	0.162769	0.662404	0.0196821	0.961795
IDGOLPDLCATPWY	superpathway of glycerol degradation to 1,3-propanediol	-0.0690985	0.908542	0.13836	0.885754	-0.282689	0.755053	-0.293792	0.737811
IDHEXITOLDEGSUPERPWY	superpathway of hexitol degradation (bacteria)	0.0582524	0.908542	0.153539	0.864096	-0.305887	0.634814	-0.199275	0.763764
IDPWY01338	polymyxin resistance	-0.0571041	0.908542	0.502113	0.566639	0.169928	0.816325	0.996215	0.177367
IDPWY7332	superpathway of UDP-N-acetylglucosamine-derived O-antigen building blocks biosynthesis	-0.028452	0.908542	0.104731	0.799182	0.773976	0.00269978	0.111768	0.742064
IDPWY6545	pyrimidine deoxyribonucleotides de novo biosynthesis III	0.0297795	0.908858	0.409054	0.566639	-0.107642	0.770928	0.0918406	0.807951
IDARGDEGPWY	superpathway of L-arginine, putrescine, and 4-aminobutanoate degradation	0.0341623	0.910244	0.159405	0.774299	0.126619	0.770928	0.379847	0.554226
IDORNARGDEGPWY	superpathway of L-arginine and L-ornithine degradation	0.0341623	0.910244	0.159405	0.774299	0.126619	0.770928	0.379847	0.554226
IDPWY5647	2-nitrobenzoate degradation I	0.0859005	0.917095	0.184069	0.89472	0.393471	0.759037	-0.0228465	0.987728
IDPWY5654	2-amino-3-carboxymuconate semialdehyde degradation to 2-oxopentenoate	0.0884041	0.917095	0.18565	0.89472	0.380949	0.759037	-0.019036	0.987728
IDLPSSYNPWY	superpathway of lipopolysaccharide biosynthesis	0.0767412	0.917932	-0.228076	0.864096	-0.0994649	0.971961	0.434032	0.736208
IDPWY6906	chitin derivatives degradation	-0.0638379	0.918552	-0.0630469	0.964531	0.469061	0.617665	-0.189544	0.844859
IDNADSYNPWY	NAD biosynthesis II (from tryptophan)	0.0485878	0.925179	-0.183356	0.864096	0.306548	0.720477	0.194783	0.816292
IDP341PWY	glycolysis V (Pyrococcus)	0.0262322	0.925179	0.441769	0.566639	-0.294513	0.533701	0.441769	0.443638
IDPWY6263	superpathway of menaquinol-8 biosynthesis II	0.027248	0.928245	0.0981334	0.864096	0.56688	0.199098	0.0481298	0.933376
IDPWY6876	isopropanol biosynthesis	-0.027369	0.928245	0.173526	0.774299	0.298288	0.617665	0.0892335	0.863115
IDPWY5028	L-histidine degradation II	-0.0242924	0.928264	0.361723	0.566639	-0.106883	0.825941	0.129221	0.785685
IDPWY5651	L-tryptophan degradation to 2-amino-3-carboxymuconate semialdehyde	0.0476519	0.928264	-0.185596	0.864096	0.343193	0.720477	0.223929	0.807951
IDPOLYAMINSYN3PWY	superpathway of polyamine biosynthesis II	0.012996	0.950132	0.123619	0.774299	0.451319	0.128825	0.128129	0.736208
IDPWY6749	CMP-legionaminate biosynthesis I	0.0174435	0.950198	-0.573592	0.566639	0.265272	0.617665	-0.569682	0.322705
IDPWY6182	superpathway of salicylate degradation	0.00711486	0.968346	-0.0652026	0.864096	0.573209	0.0141161	0.120776	0.736208
IDPWY5532	adenosine nucleotides degradation IV	-0.0064642	0.983113	-0.394599	0.566639	-0.397601	0.495388	0.00379649	0.992032
IDGLUCARDEGPWY	D-glucarate degradation I	-0.00446336	0.989701	0.45689	0.566639	-0.0188874	0.998783	0.946311	0.162629
ID1CMET2PWY	N10-formyl-tetrahydrofolate biosynthesis	0.0013102	0.99023	0.166767	0.566639	0.198675	0.448952	0.0391293	0.864431

## Sheet: Sup Table 17 Cecum 31 d
Function	Description	Muramidase Estimate	P Value Muramidase	Coccidiosis Vaccine Estimate	P Value Coccidiosis Vaccine	Inert Fiber Estimate	Inert P Value Fiber	Salinomycin Estimate	P Value Salinomycin
IDP101PWY	ectoine biosynthesis	1.92583	0.827404	-0.961334	0.530315	0.0208461	0.998895	-1.00007	0.742548
IDP163PWY	L-lysine fermentation to acetate and butanoate	0.237136	0.827404	0.0520408	0.765072	-0.10275	0.928837	-0.0079215	0.986339
IDPWY1G0	mycothiol biosynthesis	2.25364	0.827404	-1.263	0.508466	1.11695	0.928837	-0.768415	0.814822
IDPWY6383	mono-trans, poly-cis decaprenyl phosphate biosynthesis	2.09699	0.827404	-1.18464	0.508466	1.06466	0.928837	-0.709759	0.82032
IDPWY6397	mycolyl-arabinogalactan-peptidoglycan complex biosynthesis	2.34582	0.827404	-1.57966	0.449337	1.15488	0.928837	-1.34097	0.742548
IDPWY7007	methyl ketone biosynthesis	1.90364	0.827404	0.249432	0.861992	-1.18319	0.928837	-0.769868	0.780018
IDPWY7616	methanol oxidation to carbon dioxide	2.21422	0.827404	0.612919	0.654569	-0.373686	0.928837	-0.539094	0.874048
IDPWY7013	L-1,2-propanediol degradation	0.234587	0.900183	0.167843	0.442972	-0.189156	0.887142	0.0221404	0.974673
ID1CMET2PWY	N10-formyl-tetrahydrofolate biosynthesis	-0.091238	0.91313	0.210221	0.434335	0.0420398	0.929638	0.137318	0.742548
IDALLCHORISMATEPWY	superpathway of chorismate metabolism	-0.3301	0.91313	-0.218583	0.639346	-0.121702	0.928837	0.211932	0.82032
IDANAEROFRUCATPWY	homolactic fermentation	-0.115395	0.91313	0.267247	0.434335	-0.0294613	0.952967	0.0391792	0.962077
IDANAGLYCOLYSISPWY	glycolysis III (from glucose)	-0.0832835	0.91313	0.222873	0.434335	0.0476277	0.928837	0.145946	0.742548
IDARGDEGPWY	superpathway of L-arginine, putrescine, and 4-aminobutanoate degradation	-0.546992	0.91313	-0.518408	0.526666	-0.384969	0.928837	0.185798	0.936443
IDARGORNPROSTPWY	arginine, ornithine and proline interconversion	-0.163931	0.91313	0.283347	0.434335	-0.144022	0.928837	0.014987	0.984064
IDARGSYNBSUBPWY	L-arginine biosynthesis II (acetyl cycle)	-0.0870158	0.91313	0.182628	0.434335	0.109023	0.928837	0.13494	0.742548
IDARGSYNPWY	L-arginine biosynthesis I (via L-ornithine)	-0.0901788	0.91313	0.181024	0.434335	0.10561	0.928837	0.125824	0.742548
IDAROPWY	chorismate biosynthesis I	-0.0625568	0.91313	0.181472	0.434335	0.109855	0.928837	0.15236	0.742548
IDASPASNPWY	superpathway of L-aspartate and L-asparagine biosynthesis	-0.0658924	0.91313	0.181272	0.448594	0.0688089	0.928837	0.122202	0.75564
IDASTPWY	L-arginine degradation II (AST pathway)	-0.430572	0.91313	-0.439237	0.570224	-0.246899	0.928837	0.239646	0.907235
IDBRANCHEDCHAINAASYNPWY	superpathway of branched amino acid biosynthesis	-0.0838075	0.91313	0.196288	0.434335	0.114884	0.928837	0.158464	0.742548
IDCALVINPWY	Calvin-Benson-Bassham cycle	-0.0703788	0.91313	0.208732	0.434335	0.0491484	0.928837	0.151248	0.742548
IDCATECHOLORTHOCLEAVAGEPWY	catechol degradation to &beta;-ketoadipate	0.611632	0.91313	-1.53136	0.465207	0.950002	0.928837	-1.12887	0.749593
IDCENTFERMPWY	pyruvate fermentation to butanoate	0.220236	0.91313	-0.0481539	0.808801	-0.158213	0.928837	0.0420056	0.95045
IDCHLOROPHYLLSYN	chlorophyllide a biosynthesis I (aerobic, light-dependent)	0.207859	0.91313	0.311789	0.500673	-0.207859	0.928837	0.311789	0.742548
IDCOAPWY	coenzyme A biosynthesis I	-0.08716	0.91313	0.220325	0.434335	0.0373798	0.940578	0.140266	0.742548
IDCOMPLETEAROPWY	superpathway of aromatic amino acid biosynthesis	-0.0631003	0.91313	0.182827	0.434335	0.110837	0.928837	0.150419	0.742548
IDDAPLYSINESYNPWY	L-lysine biosynthesis I	-0.0694453	0.91313	0.217811	0.434335	0.0878713	0.928837	0.167642	0.742548
IDDENITRIFICATIONPWY	nitrate reduction I (denitrification)	-0.582246	0.91313	0.650811	0.68592	0.223859	0.954278	0.0234028	0.995926
IDDENOVOPURINE2PWY	superpathway of purine nucleotides de novo biosynthesis II	-0.20929	0.91313	0.165692	0.515103	-0.0331606	0.94591	0.0629621	0.936443
IDDHGLUCONATEPYRCATPWY	glucose degradation (oxidative)	0.720187	0.91313	-0.33016	0.805298	0.209493	0.940578	-0.74827	0.75564
IDDTDPRHAMSYNPWY	dTDP-L-rhamnose biosynthesis I	-0.0754587	0.91313	0.200361	0.43857	0.100978	0.928837	0.119671	0.77335
IDECASYNPWY	enterobacterial common antigen biosynthesis	-0.5721	0.91313	-0.556511	0.508466	-0.369389	0.928837	0.196593	0.936443
IDENTBACSYNPWY	enterobactin biosynthesis	-0.468481	0.91313	-0.334046	0.621466	-0.282902	0.928837	0.313283	0.814822
IDFAOPWY	fatty acid &beta;-oxidation I	0.20886	0.91313	0.0400458	0.854549	-0.160941	0.928837	0.109271	0.79705
IDFASYNELONGPWY	fatty acid elongation -- saturated	-0.181718	0.91313	0.158423	0.606391	-0.14829	0.928837	0.0828016	0.936443
IDFERMENTATIONPWY	mixed acid fermentation	-0.115055	0.91313	0.125251	0.631401	0.0984698	0.928837	0.00699954	0.993445
IDGALACTARDEGPWY	D-galactarate degradation I	-0.253505	0.91313	0.11244	0.736767	-0.155069	0.928837	0.574361	0.742548
IDGALACTGLUCUROCATPWY	superpathway of hexuronide and hexuronate degradation	-0.101669	0.91313	0.200279	0.493151	0.109761	0.928837	0.212107	0.742548
IDGALACTUROCATPWY	D-galacturonate degradation I	-0.124137	0.91313	0.181552	0.493151	0.073654	0.928837	0.187583	0.742548
IDGLUCARGALACTSUPERPWY	superpathway of D-glucarate and D-galactarate degradation	-0.253505	0.91313	0.11244	0.736767	-0.155069	0.928837	0.574361	0.742548
IDGLUCUROCATPWY	superpathway of &beta;-D-glucuronide and D-glucuronate degradation	-0.144394	0.91313	0.254904	0.434335	0.0852459	0.928837	0.271	0.742548
IDGLUTORNPWY	L-ornithine biosynthesis	-0.0813284	0.91313	0.159303	0.500673	0.136093	0.928837	0.138946	0.742548
IDGLYCOCATPWY	glycogen degradation I (bacterial)	-0.0975107	0.91313	0.185556	0.442972	0.0846374	0.928837	0.172261	0.742548
IDGLYCOGENSYNTHPWY	glycogen biosynthesis I (from ADP-D-Glucose)	-0.0761792	0.91313	0.206579	0.434335	0.100819	0.928837	0.161337	0.742548
IDGLYCOLGLYOXDEGPWY	superpathway of glycol metabolism and degradation	-0.183558	0.91313	-0.425728	0.474758	-0.395728	0.928837	0.167978	0.907235
IDGLYCOLYSIS	glycolysis I (from glucose 6-phosphate)	-0.111945	0.91313	0.255311	0.434335	-0.00655865	0.998895	0.0564347	0.936443
IDGLYCOLYSISED	superpathway of glycolysis and Entner-Doudoroff	-0.131638	0.91313	0.278187	0.434335	-0.194747	0.928837	0.1421	0.811685
IDGLYOXYLATEBYPASS	glyoxylate cycle	-0.176263	0.91313	-0.33726	0.555268	-0.336641	0.928837	0.221206	0.841838
IDHCAMHPDEGPWY	3-phenylpropanoate and 3-(3-hydroxyphenyl)propanoate degradation to 2-oxopent-4-enoate	-0.663307	0.91313	0.851645	0.621466	0.028618	0.998895	0.790978	0.814822
IDHEMEBIOSYNTHESISII	heme biosynthesis I (aerobic)	0.180046	0.91313	-0.239897	0.574109	0.0419927	0.96677	0.0909667	0.947521
IDHEXITOLDEGSUPERPWY	superpathway of hexitol degradation (bacteria)	-0.17175	0.91313	0.0826506	0.791006	-0.130534	0.928837	0.116439	0.870415
IDHISTSYNPWY	L-histidine biosynthesis	-0.066361	0.91313	0.186186	0.442972	0.125898	0.928837	0.153043	0.742548
IDHOMOSERMETSYNPWY	L-methionine biosynthesis I	-0.0984758	0.91313	0.129388	0.580951	0.00954249	0.998895	0.192881	0.742548
IDHSERMETANAPWY	L-methionine biosynthesis III	-0.0961879	0.91313	0.123494	0.607454	0.0108437	0.998895	0.199039	0.742548
IDILEUSYNPWY	L-isoleucine biosynthesis I (from threonine)	-0.0834085	0.91313	0.192468	0.434335	0.112768	0.928837	0.159395	0.742548
IDKDONAGLIPASYNPWY	superpathway of (Kdo)2-lipid A biosynthesis	-0.318465	0.91313	-0.28979	0.621466	-0.142949	0.928837	0.223633	0.874048
IDKETOGLUCONMETPWY	ketogluconate metabolism	1.10702	0.91313	0.179538	0.923158	-1.28933	0.928837	-0.40844	0.944391
IDLACTOSECATPWY	lactose and galactose degradation I	-0.228033	0.91313	-0.0198686	0.98365	-0.415754	0.928837	0.507673	0.742548
IDLEUDEG2PWY	L-leucine degradation I	-0.602991	0.91313	-0.23167	0.85359	0.0881739	0.988048	-0.713621	0.753754
IDMETHGLYUTPWY	superpathway of methylglyoxal degradation	-0.490452	0.91313	-0.444968	0.555268	-0.286621	0.928837	0.191059	0.936443
IDMETSAMPWY	superpathway of S-adenosyl-L-methionine biosynthesis	-0.104488	0.91313	0.13282	0.569576	0.0133498	0.995576	0.18093	0.742548
IDNADBIOSYNTHESISII	NAD salvage pathway II	-0.299649	0.91313	-0.127988	0.645278	-0.00317308	0.998895	0.11435	0.870415
IDNONMEVIPPPWY	methylerythritol phosphate pathway I	-0.0740818	0.91313	0.184096	0.442972	0.116535	0.928837	0.14503	0.742548
IDNONOXIPENTPWY	pentose phosphate pathway (non-oxidative branch)	-0.0865732	0.91313	0.217131	0.434335	0.0622236	0.928837	0.154984	0.742548
IDOANTIGENPWY	O-antigen building blocks biosynthesis (E. coli)	-0.0718292	0.91313	0.218958	0.434335	0.0679979	0.928837	0.110302	0.780018
IDORNARGDEGPWY	superpathway of L-arginine and L-ornithine degradation	-0.546992	0.91313	-0.518408	0.526666	-0.384969	0.928837	0.185798	0.936443
IDORNDEGPWY	superpathway of ornithine degradation	-0.317181	0.91313	-0.184183	0.805298	-0.158705	0.928837	0.113759	0.974587
IDP122PWY	heterolactic fermentation	-0.217706	0.91313	0.372946	0.434335	-0.21453	0.928837	0.0551992	0.95045
IDP124PWY	Bifidobacterium shunt	-0.159277	0.91313	0.376111	0.434335	-0.146437	0.928837	-0.0292718	0.975978
IDP125PWY	superpathway of (R,R)-butanediol biosynthesis	0.184959	0.91313	0.0809415	0.791006	0.116133	0.928837	-0.0187287	0.984064
IDP161PWY	acetylene degradation	-0.0617675	0.91313	0.258226	0.434335	0.0352279	0.940578	0.153127	0.742548
IDP164PWY	purine nucleobases degradation I (anaerobic)	-0.122216	0.91313	0.161718	0.451543	0.151557	0.928837	0.232432	0.742548
IDP281PWY	3-phenylpropanoate degradation	-0.550109	0.91313	0.00192813	1	-0.22017	0.960175	-2.02321	0.742548
IDP441PWY	superpathway of N-acetylneuraminate degradation	-0.0861963	0.91313	0.258667	0.434335	-0.120318	0.928837	0.114888	0.814822
IDP4PWY	superpathway of L-lysine, L-threonine and L-methionine biosynthesis I	-0.105946	0.91313	0.19741	0.434335	0.0539352	0.928837	0.0409631	0.950079
IDPENTOSEPPWY	pentose phosphate pathway	-0.246873	0.91313	0.292677	0.434335	-0.182475	0.928837	0.141997	0.775176
IDPEPTIDOGLYCANSYNPWY	peptidoglycan biosynthesis I (meso-diaminopimelate containing)	-0.0908761	0.91313	0.221231	0.434335	0.0474176	0.928837	0.1295	0.742548
IDPHOSLIPSYNPWY	superpathway of phospholipid biosynthesis I (bacteria)	-0.0777607	0.91313	0.229554	0.434335	0.0453692	0.928837	0.154359	0.742548
IDPOLYAMINSYN3PWY	superpathway of polyamine biosynthesis II	-0.253529	0.91313	0.221804	0.500155	-0.400509	0.537699	0.154461	0.772292
IDPOLYISOPRENSYNPWY	polyisoprenoid biosynthesis (E. coli)	-0.210939	0.91313	0.341012	0.434335	-0.210971	0.928837	0.149756	0.780018
IDPROTOCATECHUATEORTHOCLEAVAGEPWY	protocatechuate degradation II (ortho-cleavage pathway)	1.08497	0.91313	-2.02625	0.434335	0.757943	0.928837	-0.614265	0.870415
IDPWY01261	anhydromuropeptides recycling	-0.170354	0.91313	-0.150269	0.707281	0.239313	0.928837	0.124377	0.926946
IDPWY01277	3-phenylpropanoate and 3-(3-hydroxyphenyl)propanoate degradation	-0.616042	0.91313	0.801348	0.61623	-0.00642953	0.998935	0.807375	0.791769
IDPWY01319	CDP-diacylglycerol biosynthesis II	-0.0774772	0.91313	0.224466	0.434335	0.0453585	0.928837	0.153033	0.742548
IDPWY01338	polymyxin resistance	-0.442956	0.91313	-0.562876	0.503959	-0.27246	0.928837	0.104649	0.974673
IDPWY01533	methylphosphonate degradation I	-0.188208	0.91313	-0.241215	0.570224	-0.100668	0.928837	-0.063683	0.974587
IDPWY01586	peptidoglycan maturation (meso-diaminopimelate containing)	-0.090958	0.91313	0.25067	0.434335	-0.019773	0.96677	0.148909	0.742548
IDPWY0162	superpathway of pyrimidine ribonucleotides de novo biosynthesis	-0.231846	0.91313	0.162897	0.545681	-0.0554311	0.928837	0.0726405	0.930957
IDPWY0166	superpathway of pyrimidine deoxyribonucleotides de novo biosynthesis (E. coli)	-0.211435	0.91313	0.179017	0.503959	-0.0473267	0.932203	0.080519	0.902373
IDPWY041	allantoin degradation IV (anaerobic)	-0.179835	0.91313	-0.442783	0.434335	-0.175972	0.928837	0.0554104	0.974673
IDPWY0781	aspartate superpathway	-0.0763271	0.91313	0.269788	0.434335	-0.0582931	0.928837	0.119401	0.742548
IDPWY1541	superpathway of taurine degradation	-0.82436	0.91313	-0.751404	0.493151	-0.526931	0.928837	0.326776	0.88971
IDPWY181	photorespiration	-0.968625	0.91313	0.85411	0.503959	1.31483	0.819153	0.102306	0.984064
IDPWY2941	L-lysine biosynthesis II	-0.219469	0.91313	0.418939	0.434335	-0.533435	0.511223	0.0133802	0.989111
IDPWY2942	L-lysine biosynthesis III	-0.0940775	0.91313	0.205801	0.434335	0.0707943	0.928837	0.141824	0.742548
IDPWY3001	superpathway of L-isoleucine biosynthesis I	-0.0963258	0.91313	0.194293	0.434335	0.0900384	0.928837	0.139849	0.742548
IDPWY3661	glycine betaine degradation I	0.85888	0.91313	-0.901684	0.526666	-0.322286	0.928837	-2.00942	0.742548
IDPWY3781	aerobic respiration I (cytochrome c)	0.404764	0.91313	-0.322924	0.615571	0.172077	0.928837	-0.299768	0.814822
IDPWY4361	S-methyl-5-thio-&alpha;-D-ribose 1-phosphate degradation	-0.311375	0.91313	-0.968344	0.434335	-0.709702	0.928837	-0.147371	0.974673
IDPWY4722	creatinine degradation II	0.202215	0.91313	-1.19428925489222e-17	1	-0.202215	0.928837	-0.303323	0.742548
IDPWY4FS7	phosphatidylglycerol biosynthesis I (plastidic)	-0.0774527	0.91313	0.230914	0.434335	0.0441818	0.928837	0.154619	0.742548
IDPWY4FS8	phosphatidylglycerol biosynthesis II (non-plastidic)	-0.0774527	0.91313	0.230914	0.434335	0.0441818	0.928837	0.154619	0.742548
IDPWY5005	biotin biosynthesis II	1.43441	0.91313	0.458639	0.726975	-1.21191	0.928837	0.691542	0.780018
IDPWY5022	4-aminobutanoate degradation V	-0.151138	0.91313	0.333829	0.434335	-0.1752	0.928837	0.0571158	0.962077
IDPWY5028	L-histidine degradation II	0.452343	0.91313	-0.490648	0.71808	0.88553	0.928837	-1.20952	0.742548
IDPWY5088	L-glutamate degradation VIII (to propanoate)	-0.167112	0.91313	-9.86969536776316e-18	1	-0.167112	0.928837	-0.250668	0.742548
IDPWY5097	L-lysine biosynthesis VI	-0.0923492	0.91313	0.203687	0.434335	0.0709723	0.928837	0.152285	0.742548
IDPWY5100	pyruvate fermentation to acetate and lactate II	-0.0915614	0.91313	0.275628	0.434335	0.0102066	0.998895	0.15065	0.742548
IDPWY5101	L-isoleucine biosynthesis II	-0.0812852	0.91313	0.201574	0.434335	0.109767	0.928837	0.165954	0.742548
IDPWY5103	L-isoleucine biosynthesis III	-0.0817515	0.91313	0.197152	0.434335	0.118075	0.928837	0.158683	0.742548
IDPWY5104	L-isoleucine biosynthesis IV	-0.0764454	0.91313	0.209287	0.434335	0.107655	0.928837	0.166952	0.742548
IDPWY5121	superpathway of geranylgeranyl diphosphate biosynthesis II (via MEP)	-0.0769899	0.91313	0.192444	0.434335	0.101196	0.928837	0.141068	0.742548
IDPWY5177	glutaryl-CoA degradation	0.0783603	0.91313	0.00851609	0.974577	-0.167147	0.928837	0.12283	0.742548
IDPWY5178	toluene degradation IV (aerobic) (via catechol)	0.679132	0.91313	-0.264719	0.843426	0.221959	0.940578	-0.892624	0.742548
IDPWY5180	toluene degradation I (aerobic) (via o-cresol)	0.601892	0.91313	-1.05726	0.434335	0.55371	0.928837	-0.654751	0.742548
IDPWY5181	toluene degradation III (aerobic) (via p-cresol)	-0.906529	0.91313	-0.347963	0.791006	0.917462	0.928837	-1.63339	0.742548
IDPWY5182	toluene degradation II (aerobic) (via 4-methylcatechol)	0.601892	0.91313	-1.05726	0.434335	0.55371	0.928837	-0.654751	0.742548
IDPWY5304	superpathway of sulfur oxidation (Acidianus ambivalens)	0.227001	0.91313	-0.538876	0.434335	-0.206818	0.928837	-0.434495	0.742548
IDPWY5347	superpathway of L-methionine biosynthesis (transsulfuration)	-0.0973198	0.91313	0.135459	0.545726	0.0309041	0.940578	0.173401	0.742548
IDPWY5415	catechol degradation I (meta-cleavage pathway)	0.604922	0.91313	-1.23986	0.451543	0.922819	0.928837	-0.0660216	0.986339
IDPWY5419	catechol degradation to 2-oxopent-4-enoate II	0.40816	0.91313	0.314687	0.684715	0.850728	0.819153	0.362142	0.814822
IDPWY5420	catechol degradation II (meta-cleavage pathway)	0.404345	0.91313	0.29041	0.69265	0.819995	0.819153	0.340178	0.814822
IDPWY5430	meta cleavage pathway of aromatic compounds	0.223643	0.91313	6.87195674104814e-17	1	0.223643	0.928837	-0.335464	0.742548
IDPWY5484	glycolysis II (from fructose 6-phosphate)	-0.131197	0.91313	0.275131	0.434335	-0.0517637	0.928837	0.00427516	0.995379
IDPWY5531	chlorophyllide a biosynthesis II (anaerobic)	0.21537	0.91313	0.323055	0.500673	-0.21537	0.928837	0.323055	0.742548
IDPWY5532	adenosine nucleotides degradation IV	-0.451816	0.91313	-0.289857	0.853449	-0.351593	0.928837	-0.0790745	0.986339
IDPWY5647	2-nitrobenzoate degradation I	0.446519	0.91313	0.343702	0.684715	0.927449	0.819153	0.390972	0.814822
IDPWY5654	2-amino-3-carboxymuconate semialdehyde degradation to 2-oxopentenoate	0.446519	0.91313	0.343702	0.684715	0.927449	0.819153	0.390972	0.814822
IDPWY5667	CDP-diacylglycerol biosynthesis I	-0.0774772	0.91313	0.224466	0.434335	0.0453585	0.928837	0.153033	0.742548
IDPWY5686	UMP biosynthesis	-0.0915733	0.91313	0.218617	0.434335	0.0499852	0.928837	0.135336	0.742548
IDPWY5705	allantoin degradation to glyoxylate III	-0.0724135	0.91313	-0.00467923	0.994286	-0.0895832	0.928837	0.147404	0.748103
IDPWY5838	superpathway of menaquinol-8 biosynthesis I	0.121346	0.91313	-0.334501	0.444667	-0.124005	0.928837	-0.091898	0.936443
IDPWY5855	ubiquinol-7 biosynthesis (prokaryotic)	-0.173922	0.91313	0.295209	0.569576	-0.13903	0.928837	0.518763	0.742548
IDPWY5856	ubiquinol-9 biosynthesis (prokaryotic)	-0.173922	0.91313	0.295209	0.569576	-0.13903	0.928837	0.518763	0.742548
IDPWY5857	ubiquinol-10 biosynthesis (prokaryotic)	-0.173922	0.91313	0.295209	0.569576	-0.13903	0.928837	0.518763	0.742548
IDPWY5861	superpathway of demethylmenaquinol-8 biosynthesis	0.122883	0.91313	-0.358485	0.442972	-0.150644	0.928837	-0.0787348	0.962077
IDPWY5910	superpathway of geranylgeranyldiphosphate biosynthesis I (via mevalonate)	-0.319114	0.91313	0.57193	0.434335	-0.685765	0.537699	-0.0819625	0.962077
IDPWY5913	TCA cycle VI (obligate autotrophs)	-0.123484	0.91313	0.1769	0.569576	0.0149598	0.998895	-0.0343437	0.974673
IDPWY5918	superpathay of heme biosynthesis from glutamate	0.162467	0.91313	-0.204504	0.61162	0.0701933	0.940578	0.094467	0.936443
IDPWY5920	superpathway of heme biosynthesis from glycine	-0.171529	0.91313	0.207355	0.688286	-0.245821	0.928837	0.302397	0.75564
IDPWY5973	cis-vaccenate biosynthesis	-0.102147	0.91313	0.20822	0.434335	0.0300121	0.940578	0.151454	0.742548
IDPWY6107	chlorosalicylate degradation	1.88253	0.91313	-0.983461	0.596029	0.448598	0.928837	-0.642919	0.883281
IDPWY6121	5-aminoimidazole ribonucleotide biosynthesis I	-0.0883162	0.91313	0.179435	0.434335	0.0701414	0.928837	0.11745	0.753754
IDPWY6122	5-aminoimidazole ribonucleotide biosynthesis II	-0.0942216	0.91313	0.189063	0.434335	0.0650321	0.928837	0.123404	0.742548
IDPWY6123	inosine-5'-phosphate biosynthesis I	-0.08477	0.91313	0.184163	0.434335	0.0833847	0.928837	0.121111	0.753754
IDPWY6125	superpathway of guanosine nucleotides de novo biosynthesis II	-0.245731	0.91313	0.156646	0.570224	-0.0699332	0.928837	0.0598057	0.944391
IDPWY6126	superpathway of adenosine nucleotides de novo biosynthesis II	-0.0911173	0.91313	0.222433	0.434335	0.0480474	0.928837	0.134915	0.742548
IDPWY6151	S-adenosyl-L-methionine cycle I	-0.0829159	0.91313	0.217971	0.434335	0.0250643	0.961481	0.145519	0.742548
IDPWY6163	chorismate biosynthesis from 3-dehydroquinate	-0.0599538	0.91313	0.175466	0.442972	0.103444	0.928837	0.143531	0.742548
IDPWY6182	superpathway of salicylate degradation	0.579221	0.91313	0.235691	0.898349	1.05521	0.928837	-0.695659	0.870415
IDPWY6185	4-methylcatechol degradation (ortho cleavage)	-0.649274	0.91313	1.08296	0.500673	0.67036	0.928837	-0.889437	0.742548
IDPWY621	sucrose degradation III (sucrose invertase)	-0.136456	0.91313	0.264144	0.434335	0.0342117	0.940578	0.176001	0.742548
IDPWY6263	superpathway of menaquinol-8 biosynthesis II	0.226642	0.91313	-0.325795	0.434335	0.128991	0.928837	-0.385309	0.742548
IDPWY6277	superpathway of 5-aminoimidazole ribonucleotide biosynthesis	-0.0942216	0.91313	0.189063	0.434335	0.0650321	0.928837	0.123404	0.742548
IDPWY6317	galactose degradation I (Leloir pathway)	-0.092964	0.91313	0.220652	0.434335	0.0323927	0.940578	0.144947	0.742548
IDPWY6385	peptidoglycan biosynthesis III (mycobacteria)	-0.0909064	0.91313	0.220666	0.434335	0.0471456	0.928837	0.128508	0.742548
IDPWY6386	UDP-N-acetylmuramoyl-pentapeptide biosynthesis II (lysine-containing)	-0.0888376	0.91313	0.218665	0.434335	0.0503098	0.928837	0.131117	0.742548
IDPWY6387	UDP-N-acetylmuramoyl-pentapeptide biosynthesis I (meso-diaminopimelate containing)	-0.0911689	0.91313	0.221933	0.434335	0.0469414	0.928837	0.12888	0.742548
IDPWY6471	peptidoglycan biosynthesis IV (Enterococcus faecium)	-0.0621115	0.91313	0.260051	0.434335	0.00676907	0.998895	0.134733	0.742548
IDPWY6478	GDP-D-glycero-&alpha;-D-manno-heptose biosynthesis	-0.0619009	0.91313	0.125489	0.545681	0.108661	0.928837	0.397547	0.614883
IDPWY6505	L-tryptophan degradation XII (Geobacillus)	0.424557	0.91313	-0.342608	0.570224	0.424557	0.928837	-0.294228	0.780018
IDPWY6507	4-deoxy-L-threo-hex-4-enopyranuronate degradation	-0.140157	0.91313	-0.12985	0.690714	0.0700696	0.929638	0.082159	0.936443
IDPWY6545	pyrimidine deoxyribonucleotides de novo biosynthesis III	-0.245291	0.91313	0.171641	0.545681	-0.0485104	0.940578	0.0858617	0.907235
IDPWY6562	norspermidine biosynthesis	0.904362	0.91313	-0.0965647	0.961182	-0.689011	0.928837	-0.559703	0.88971
IDPWY6590	superpathway of Clostridium acetobutylicum acidogenic fermentation	0.210317	0.91313	-0.0357231	0.854283	-0.149722	0.928837	0.0515471	0.936443
IDPWY6609	adenine and adenosine salvage III	-0.0669399	0.91313	0.218676	0.434335	0.0661675	0.928837	0.159722	0.742548
IDPWY6628	superpathway of L-phenylalanine biosynthesis	-0.187378	0.91313	0.349633	0.474878	-0.432645	0.865887	-0.0608663	0.974673
IDPWY6629	superpathway of L-tryptophan biosynthesis	-0.292412	0.91313	-0.0297173	0.974577	-0.124548	0.940578	0.398458	0.753754
IDPWY6630	superpathway of L-tyrosine biosynthesis	-0.187496	0.91313	0.350108	0.474878	-0.432892	0.865887	-0.0608249	0.974673
IDPWY6641	superpathway of sulfolactate degradation	-0.438442	0.91313	-0.80628	0.434335	-0.641079	0.928837	0.351305	0.853342
IDPWY6660	2-heptyl-3-hydroxy-4(1H)-quinolone biosynthesis	0.737227	0.91313	-0.340092	0.805298	0.220913	0.940578	-0.759563	0.75564
IDPWY6690	cinnamate and 3-hydroxycinnamate degradation to 2-oxopent-4-enoate	-0.663307	0.91313	0.851645	0.621466	0.028618	0.998895	0.790978	0.814822
IDPWY6708	ubiquinol-8 biosynthesis (prokaryotic)	-0.173922	0.91313	0.295209	0.569576	-0.13903	0.928837	0.518763	0.742548
IDPWY6737	starch degradation V	-0.100289	0.91313	0.198498	0.434335	0.0817491	0.928837	0.166164	0.742548
IDPWY6891	thiazole biosynthesis II (Bacillus)	-0.0778965	0.91313	0.253627	0.434335	0.00445033	0.998895	0.30461	0.742548
IDPWY6897	thiamin salvage II	-0.112908	0.91313	0.206312	0.434335	0.103712	0.928837	0.110822	0.753754
IDPWY6901	superpathway of glucose and xylose degradation	-0.140616	0.91313	0.207163	0.448594	-0.0130661	0.998895	0.0579135	0.936443
IDPWY6944	androstenedione degradation	-0.99952	0.91313	0.244442	0.854283	1.04335	0.928837	-0.765895	0.75564
IDPWY7090	UDP-2,3-diacetamido-2,3-dideoxy-&alpha;-D-mannuronate biosynthesis	0.684847	0.91313	-0.313901	0.805298	0.203484	0.940578	-0.707171	0.75564
IDPWY7094	fatty acid salvage	0.283816	0.91313	-0.121996	0.880897	-0.351844	0.928837	0.219436	0.936443
IDPWY7111	pyruvate fermentation to isobutanol (engineered)	-0.0736832	0.91313	0.199661	0.434335	0.103853	0.928837	0.155574	0.742548
IDPWY7159	chlorophyllide a biosynthesis III (aerobic, light independent)	0.21537	0.91313	0.323055	0.500673	-0.21537	0.928837	0.323055	0.742548
IDPWY7184	pyrimidine deoxyribonucleotides de novo biosynthesis I	-0.257409	0.91313	0.145653	0.605721	-0.0836112	0.928837	0.0469811	0.962077
IDPWY7187	pyrimidine deoxyribonucleotides de novo biosynthesis II	-0.209248	0.91313	0.151831	0.530315	0.00766543	0.998895	0.0228176	0.984064
IDPWY7196	superpathway of pyrimidine ribonucleosides salvage	-0.245989	0.91313	0.150006	0.580951	-0.0710651	0.928837	0.0601732	0.944391
IDPWY7197	pyrimidine deoxyribonucleotide phosphorylation	-0.259808	0.91313	0.146623	0.606264	-0.0850579	0.928837	0.0481152	0.962077
IDPWY7200	superpathway of pyrimidine deoxyribonucleoside salvage	-0.206897	0.91313	0.163368	0.53926	-0.0617443	0.928837	0.0610279	0.936443
IDPWY7208	superpathway of pyrimidine nucleobases salvage	-0.0931184	0.91313	0.226331	0.434335	0.0329768	0.940578	0.13152	0.742548
IDPWY7219	adenosine ribonucleotides de novo biosynthesis	-0.09177	0.91313	0.218711	0.434335	0.0508325	0.928837	0.138551	0.742548
IDPWY7220	adenosine deoxyribonucleotides de novo biosynthesis II	-0.101477	0.91313	0.22543	0.434335	0.0338589	0.940578	0.122676	0.75564
IDPWY7221	guanosine ribonucleotides de novo biosynthesis	-0.0983425	0.91313	0.223462	0.434335	0.0350508	0.940578	0.126184	0.749593
IDPWY7222	guanosine deoxyribonucleotides de novo biosynthesis II	-0.101477	0.91313	0.22543	0.434335	0.0338589	0.940578	0.122676	0.75564
IDPWY7228	superpathway of guanosine nucleotides de novo biosynthesis I	-0.25132	0.91313	0.151641	0.579665	-0.0763047	0.928837	0.053826	0.955969
IDPWY7229	superpathway of adenosine nucleotides de novo biosynthesis I	-0.0939279	0.91313	0.22127	0.434335	0.0468261	0.928837	0.135403	0.742548
IDPWY7234	inosine-5'-phosphate biosynthesis III	-0.123731	0.91313	0.287312	0.434335	-0.202835	0.928837	-0.156863	0.75564
IDPWY7242	D-fructuronate degradation	-0.122231	0.91313	0.15138	0.538735	0.0782737	0.928837	0.180253	0.742548
IDPWY7332	superpathway of UDP-N-acetylglucosamine-derived O-antigen building blocks biosynthesis	-0.124811	0.91313	0.124838	0.61162	0.220723	0.928837	0.32876	0.742548
IDPWY7371	1,4-dihydroxy-6-naphthoate biosynthesis II	0.304674	0.91313	-0.386546	0.434335	0.0290111	0.988048	-0.500385	0.742548
IDPWY7373	superpathway of demethylmenaquinol-6 biosynthesis II	0.213835	0.91313	-6.81402787729238e-17	1	-0.213835	0.928837	-0.320752	0.742548
IDPWY7374	1,4-dihydroxy-6-naphthoate biosynthesis I	0.337681	0.91313	-0.384427	0.434335	-0.0166237	0.998895	-0.541881	0.742548
IDPWY7377	cob(II)yrinate a,c-diamide biosynthesis I (early cobalt insertion)	-0.296347	0.91313	0.00993794	0.994286	0.369837	0.928837	-0.505832	0.742548
IDPWY7391	isoprene biosynthesis II (engineered)	1.62335	0.91313	-0.0620054	0.974577	-0.335106	0.928837	-0.122411	0.984064
IDPWY7392	taxadiene biosynthesis (engineered)	-0.168524	0.91313	0.41856	0.434335	-0.336685	0.819153	0.0778443	0.936443
IDPWY7400	L-arginine biosynthesis IV (archaebacteria)	-0.0901128	0.91313	0.180473	0.434335	0.10588	0.928837	0.125302	0.742548
IDPWY7446	sulfoglycolysis	-0.798125	0.91313	-0.705224	0.69265	-0.0147594	0.998895	-0.364138	0.962077
IDPWY7539	6-hydroxymethyl-dihydropterin diphosphate biosynthesis III (Chlamydia)	-0.0653688	0.91313	0.092122	0.636042	0.0735677	0.928837	0.0777841	0.870415
IDPWY7560	methylerythritol phosphate pathway II	-0.0740818	0.91313	0.184096	0.442972	0.116535	0.928837	0.14503	0.742548
IDPWY7663	gondoate biosynthesis (anaerobic)	-0.102428	0.91313	0.201994	0.434335	0.0268239	0.956796	0.142196	0.742548
IDPWY841	superpathway of purine nucleotides de novo biosynthesis I	-0.217096	0.91313	0.163939	0.530315	-0.0355181	0.940578	0.0782406	0.907235
IDPWY922	mevalonate pathway I	-0.327053	0.91313	0.584836	0.434335	-0.71628	0.537699	-0.086066	0.962077
IDPYRIDNUCSALPWY	NAD salvage pathway I	-0.096681	0.91313	0.176264	0.449337	0.117907	0.928837	0.164581	0.742548
IDREDCITCYC	TCA cycle VIII (helicobacter)	0.244164	0.91313	0.0881814	0.726975	-0.11044	0.928837	-0.0494377	0.962077
IDRHAMCATPWY	L-rhamnose degradation I	-0.0919752	0.91313	-0.067193	0.829885	-0.00787597	0.998895	0.105659	0.889511
IDRIBOSYN2PWY	flavin biosynthesis I (bacteria and plants)	-0.129963	0.91313	0.1803	0.474878	0.0489883	0.928837	0.129627	0.753754
IDRUMPPWY	formaldehyde oxidation I	-0.16678	0.91313	0.17589	0.533658	-0.0810845	0.928837	0.0668961	0.936443
IDSALVADEHYPOXPWY	adenosine nucleotides degradation II	0.0894015	0.91313	0.198742	0.434335	0.00498043	0.998895	0.214998	0.742548
IDSERGLYSYNPWY	superpathway of L-serine and glycine biosynthesis I	-0.0701856	0.91313	0.211428	0.434335	0.0750352	0.928837	0.153165	0.742548
IDTEICHOICACIDPWY	teichoic acid (poly-glycerol) biosynthesis	-0.171162	0.91313	0.382243	0.434335	-0.258989	0.928837	0.129827	0.814822
IDTHISYNPWY	superpathway of thiamin diphosphate biosynthesis I	-0.119012	0.91313	0.112679	0.615571	0.0707014	0.928837	0.11008	0.79508
IDTHRESYNPWY	superpathway of L-threonine biosynthesis	-0.106467	0.91313	0.195616	0.434335	0.0694512	0.928837	0.129612	0.742548
IDTRNACHARGINGPWY	tRNA charging	-0.0858415	0.91313	0.2228	0.434335	0.048279	0.928837	0.142682	0.742548
IDUBISYNPWY	superpathway of ubiquinol-8 biosynthesis (prokaryotic)	-0.17449	0.91313	0.292108	0.570224	-0.141426	0.928837	0.520185	0.742548
IDUDPNAGSYNPWY	UDP-N-acetyl-D-glucosamine biosynthesis I	-0.0828473	0.91313	0.237966	0.434335	0.0454041	0.928837	0.10917	0.780018
IDVALSYNPWY	L-valine biosynthesis	-0.0834085	0.91313	0.192468	0.434335	0.112768	0.928837	0.159395	0.742548
IDCOBALSYNPWY	adenosylcobalamin salvage from cobinamide I	-0.0448824	0.919871	0.226572	0.434335	0.110074	0.928837	0.19761	0.742548
IDFUCCATPWY	fucose degradation	0.0506009	0.919871	0.184934	0.503959	0.116312	0.928837	0.189559	0.742548
IDFUCRHAMCATPWY	superpathway of fucose and rhamnose degradation	0.0491429	0.919871	0.0379425	0.861992	0.0232705	0.966916	0.12512	0.777296
IDGLUCONEOPWY	gluconeogenesis I	-0.0587968	0.919871	0.104369	0.621466	0.0695787	0.928837	0.0577196	0.936443
IDGLYCOLYSISTCAGLYOXBYPASS	superpathway of glycolysis, pyruvate dehydrogenase, TCA, and glyoxylate bypass	-0.130405	0.919871	-0.519352	0.448594	-0.343874	0.928837	0.000325559	0.999314
IDNADSYNPWY	NAD biosynthesis II (from tryptophan)	0.205627	0.919871	0.852174	0.434335	0.556392	0.928837	0.659774	0.742548
IDP261PWY	coenzyme M biosynthesis I	0.179127	0.919871	-0.363575	0.570224	0.00481665	0.998895	-0.0520933	0.984064
IDP341PWY	glycolysis V (Pyrococcus)	-0.178414	0.919871	0.768621	0.434335	-0.720032	0.843004	0.924335	0.742548
IDP42PWY	incomplete reductive TCA cycle	-0.0694365	0.919871	-0.0022858	1	0.172907	0.928837	-0.128249	0.814822
IDPANTOPWY	phosphopantothenate biosynthesis I	-0.049044	0.919871	0.0888648	0.65449	0.0586442	0.928837	0.11783	0.75564
IDPANTOSYNPWY	pantothenate and coenzyme A biosynthesis I	-0.0552057	0.919871	0.109739	0.608644	0.0591468	0.928837	0.138199	0.742548
IDPPGPPMETPWY	ppGpp biosynthesis	-0.192835	0.919871	-0.0609556	0.923158	-0.2192	0.928837	0.547824	0.742548
IDPWY01061	superpathway of L-alanine biosynthesis	-0.0600458	0.919871	0.22936	0.434335	0.0487892	0.929638	0.314421	0.742548
IDPWY01241	ADP-L-glycero-&beta;-D-manno-heptose biosynthesis	-0.134204	0.919871	-0.0959246	0.854283	-0.247756	0.928837	0.168004	0.907235
IDPWY042	2-methylcitrate cycle I	0.292579	0.919871	-2.32046	0.434335	0.258585	0.931771	-1.20914	0.742548
IDPWY0862	(5Z)-dodec-5-enoate biosynthesis	-0.101268	0.919871	-0.216774	0.621466	0.0228999	0.998895	0.0555511	0.974673
IDPWY5154	L-arginine biosynthesis III (via N-acetyl-L-citrulline)	0.0741091	0.919871	-0.178443	0.605721	0.0697697	0.929638	-0.102937	0.920523
IDPWY5188	tetrapyrrole biosynthesis I (from glutamate)	-0.0549127	0.919871	0.204394	0.434335	0.118795	0.928837	0.179227	0.742548
IDPWY5189	tetrapyrrole biosynthesis II (from glycine)	-0.0539483	0.919871	0.208128	0.434335	0.122088	0.928837	0.185247	0.742548
IDPWY5417	catechol degradation III (ortho-cleavage pathway)	0.45988	0.919871	0.341639	0.854283	0.572919	0.928837	-0.940718	0.780018
IDPWY5431	aromatic compounds degradation via &beta;-ketoadipate	0.45988	0.919871	0.341639	0.854283	0.572919	0.928837	-0.940718	0.780018
IDPWY5509	adenosylcobalamin biosynthesis from cobyrinate a,c-diamide I	-0.0438597	0.919871	0.227392	0.434335	0.113538	0.928837	0.193484	0.742548
IDPWY5651	L-tryptophan degradation to 2-amino-3-carboxymuconate semialdehyde	0.218681	0.919871	0.910921	0.434335	0.595554	0.928837	0.698941	0.742548
IDPWY5747	2-methylcitrate cycle II	0.266591	0.919871	-1.75073	0.434335	0.0814181	0.992298	-0.656121	0.775176
IDPWY5840	superpathway of menaquinol-7 biosynthesis	0.0800294	0.919871	-0.287284	0.503959	-0.109735	0.928837	-0.0277448	0.984064
IDPWY5845	superpathway of menaquinol-9 biosynthesis	-0.098161	0.919871	-0.0299948	0.946126	-0.0494689	0.961481	0.340132	0.742548
IDPWY5850	superpathway of menaquinol-6 biosynthesis I	-0.0978348	0.919871	-0.0387402	0.923158	-0.0614555	0.940578	0.330898	0.742548
IDPWY5860	superpathway of demethylmenaquinol-6 biosynthesis I	-0.103633	0.919871	-0.0490031	0.909613	-0.0774344	0.940578	0.354473	0.742548
IDPWY5862	superpathway of demethylmenaquinol-9 biosynthesis	-0.104141	0.919871	-0.0402024	0.923158	-0.0651923	0.940578	0.364035	0.742548
IDPWY5896	superpathway of menaquinol-10 biosynthesis	-0.0978348	0.919871	-0.0387402	0.923158	-0.0614555	0.940578	0.330898	0.742548
IDPWY5897	superpathway of menaquinol-11 biosynthesis	0.081494	0.919871	-0.294584	0.503959	-0.115548	0.928837	-0.0235929	0.984064
IDPWY5898	superpathway of menaquinol-12 biosynthesis	0.081494	0.919871	-0.294584	0.503959	-0.115548	0.928837	-0.0235929	0.984064
IDPWY5899	superpathway of menaquinol-13 biosynthesis	0.081494	0.919871	-0.294584	0.503959	-0.115548	0.928837	-0.0235929	0.984064
IDPWY5971	palmitate biosynthesis II (bacteria and plants)	-0.108721	0.919871	-0.158592	0.69265	-0.0399476	0.969973	0.00339873	0.998835
IDPWY6165	chorismate biosynthesis II (archaea)	-0.239308	0.919871	-1.3052	0.434335	-1.08872	0.819153	-0.1371	0.974673
IDPWY6174	mevalonate pathway II (archaea)	-0.25915	0.919871	-0.798308	0.508466	-1.18269	0.819153	0.148646	0.974673
IDPWY6269	adenosylcobalamin salvage from cobinamide II	-0.0434548	0.919871	0.2267	0.434335	0.113236	0.928837	0.19302	0.742548
IDPWY6349	CDP-archaeol biosynthesis	-0.284907	0.919871	-0.888752	0.503959	-1.28572	0.819153	0.151266	0.974673
IDPWY6350	archaetidylinositol biosynthesis	-0.288484	0.919871	-0.896814	0.503959	-1.29647	0.819153	0.151273	0.974673
IDPWY6353	purine nucleotides degradation II (aerobic)	0.0494958	0.919871	0.105756	0.570224	0.0367475	0.929638	0.13392	0.742548
IDPWY6572	chondroitin sulfate degradation I (bacterial)	0.201089	0.919871	-0.541795	0.503959	0.0796218	0.96677	0.00122266	0.999314
IDPWY6608	guanosine nucleotides degradation III	0.0503389	0.919871	0.123072	0.555268	0.104779	0.928837	0.112205	0.75564
IDPWY6654	phosphopantothenate biosynthesis III	-0.262381	0.919871	-0.838063	0.503959	-1.21815	0.819153	0.151265	0.974673
IDPWY6906	chitin derivatives degradation	-0.309151	0.919871	-0.929693	0.526666	-0.13937	0.96677	-1.60575	0.742548
IDPWY7199	pyrimidine deoxyribonucleosides salvage	-0.0465454	0.919871	0.181765	0.442972	0.0220789	0.96677	0.0895177	0.814822
IDPWY7211	superpathway of pyrimidine deoxyribonucleotides de novo biosynthesis	-0.0536502	0.919871	0.157787	0.569576	0.0175119	0.992298	0.295048	0.742548
IDPWY7255	ergothioneine biosynthesis I (bacteria)	0.223084	0.919871	0.261496	0.731887	0.163344	0.929638	-0.910259	0.742548
IDPWY7286	7-(3-amino-3-carboxypropyl)-wyosine biosynthesis	-0.284876	0.919871	-0.888732	0.503959	-1.28571	0.819153	0.151291	0.974673
IDPWY7527	L-methionine salvage cycle III	-0.220104	0.919871	-0.97488	0.434335	-0.679858	0.928837	-0.226459	0.936443
IDSO4ASSIMPWY	sulfate reduction I (assimilatory)	-0.0712597	0.919871	-0.253587	0.508466	0.0109289	0.998895	0.077089	0.947521
IDSULFATECYSPWY	superpathway of sulfate assimilation and cysteine biosynthesis	-0.0840604	0.919871	-0.196148	0.569576	0.0267392	0.978365	0.103669	0.907235
IDTRPSYNPWY	L-tryptophan biosynthesis	-0.0560517	0.919871	0.110659	0.615571	0.139567	0.928837	0.128907	0.753754
IDPWY01479	tRNA processing	0.0583717	0.922271	-0.141373	0.621466	0.118278	0.928837	-0.0143492	0.986339
IDPWY1861	formaldehyde assimilation II (RuMP Cycle)	-0.0596881	0.922271	0.113455	0.69265	0.0815222	0.928837	-0.00973547	0.992239
IDTCAGLYOXBYPASS	superpathway of glyoxylate bypass and TCA	-0.121557	0.922271	-0.550297	0.442972	-0.355205	0.928837	0.00250792	0.999314
IDPWY01297	superpathway of purine deoxyribonucleosides degradation	-0.0376149	0.925738	0.20384	0.434335	0.0945372	0.928837	0.164688	0.742548
IDPWY5837	1,4-dihydroxy-2-naphthoate biosynthesis I	0.08383	0.925738	-0.35032	0.500155	-0.176654	0.928837	0.0342424	0.984064
IDPWY5863	superpathway of phylloquinol biosynthesis	0.0840716	0.925738	-0.348917	0.500155	-0.174636	0.928837	0.033401	0.984064
IDPWY7431	aromatic biogenic amine degradation (bacteria)	0.158784	0.925738	-0.441068	0.608644	-0.340488	0.928837	0.459696	0.77335
IDPWY7664	oleate biosynthesis IV (anaerobic)	-0.0839607	0.925738	-0.204579	0.635467	0.00659207	0.998895	0.0362811	0.984064
IDP105PWY	TCA cycle IV (2-oxoglutarate decarboxylase)	-0.0965156	0.935677	-0.535955	0.434335	-0.324306	0.928837	-0.0468456	0.984064
IDP108PWY	pyruvate fermentation to propanoate I	0.0534993	0.935677	-0.135473	0.639346	0.0320841	0.96677	-0.122455	0.853801
IDPWY01296	purine ribonucleosides degradation	-0.0346458	0.935677	0.178777	0.442972	0.0980266	0.928837	0.172924	0.742548
IDPWY5989	stearate biosynthesis II (bacteria and plants)	-0.0772463	0.935677	-0.215579	0.621466	0.00693124	0.998895	0.0065699	0.995926
IDPWY6282	palmitoleate biosynthesis I (from (5Z)-dodec-5-enoate)	-0.0780976	0.935677	-0.218634	0.621466	0.00113628	0.998935	0.0208473	0.986339
IDPWYG321	mycolate biosynthesis	-0.0793361	0.935677	-0.202922	0.636684	0.00495821	0.998895	0.0270913	0.984064
IDPWY01415	superpathway of heme biosynthesis from uroporphyrinogen-III	0.0565647	0.937961	-0.0551902	0.861992	-0.0302509	0.975703	0.236	0.742548
IDCODHPWY	reductive acetyl coenzyme A pathway	0.102753	0.939465	-0.322541	0.615571	0.251172	0.928837	-0.104204	0.973088
IDCOLANSYNPWY	colanic acid building blocks biosynthesis	-0.0448056	0.939465	-0.127071	0.640741	0.0997716	0.928837	0.0198763	0.984064
IDFASYNINITIALPWY	superpathway of fatty acid biosynthesis initiation (E. coli)	-0.0743171	0.939465	-0.23203	0.615571	-6.53563e-05	0.999784	0.012847	0.993445
IDNAGLIPASYNPWY	lipid IVA biosynthesis	0.0613899	0.939465	-0.406272	0.434335	0.120289	0.928837	-0.239144	0.753754
IDPWY01298	superpathway of pyrimidine deoxyribonucleosides degradation	-0.0325013	0.939465	0.202349	0.434335	0.0953701	0.928837	0.157881	0.742548
IDPWY6467	Kdo transfer to lipid IVA III (Chlamydia)	0.062074	0.939465	-0.419739	0.434335	0.123124	0.928837	-0.248952	0.742548
IDPWY7323	superpathway of GDP-mannose-derived O-antigen building blocks biosynthesis	-0.0462876	0.941781	-0.154442	0.615571	0.0966997	0.928837	0.0201005	0.984064
IDPWY5345	superpathway of L-methionine biosynthesis (by sulfhydrylation)	0.0419263	0.942331	-0.181913	0.545681	0.134925	0.928837	0.0832319	0.926946
IDPRPPPWY	superpathway of histidine, purine, and pyrimidine biosynthesis	0.0338517	0.946582	-0.0590988	0.805298	0.0950161	0.928837	-0.0438072	0.962077
IDPWY4903	nitrate reduction VI (assimilatory)	0.0412833	0.946582	0.292623	0.434335	0.105546	0.928837	0.274115	0.742548
IDTCA	TCA cycle I (prokaryotic)	-0.0372744	0.946582	-0.0295431	0.909613	0.19924	0.928837	-0.129525	0.791196
IDBIOTINBIOSYNTHESISPWY	biotin biosynthesis I	-0.0591075	0.94688	-0.23621	0.594209	0.0191272	0.998895	-0.00903168	0.995195
IDCRNFORCATPWY	creatinine degradation I	-0.19973	0.94688	0.237651	0.861992	0.682383	0.928837	-0.382296	0.936443
IDPWY6071	superpathway of phenylethylamine degradation	0.229073	0.94688	-0.200543	0.907009	0.860246	0.928837	-0.603586	0.883281
IDP23PWY	reductive TCA cycle I	-0.0338351	0.948809	0.118432	0.624743	-0.0405636	0.940578	-0.0341605	0.974673
IDPWY5741	ethylmalonyl-CoA pathway	-0.154678	0.948809	0.212343	0.861992	1.07145	0.928837	-0.0773921	0.984064
IDPWY6470	peptidoglycan biosynthesis V (&beta;-lactam resistance)	-0.120161	0.948809	-0.65648	0.526666	-0.0195096	0.998895	0.0459363	0.986339
IDPWY6703	preQ0 biosynthesis	0.0343008	0.948809	0.145731	0.608609	0.0913403	0.928837	0.180094	0.742548
IDPWY6749	CMP-legionaminate biosynthesis I	0.0359955	0.948809	0.302879	0.434335	0.100087	0.928837	0.309634	0.742548
IDPWY6892	thiazole biosynthesis I (E. coli)	-0.0266145	0.948809	0.165487	0.503959	0.0790381	0.928837	0.172425	0.742548
IDPWY7210	pyrimidine deoxyribonucleotides biosynthesis from CTP	-0.0452008	0.948809	0.151507	0.657632	-0.133622	0.928837	0.355805	0.742548
IDPWY7315	dTDP-N-acetylthomosamine biosynthesis	0.042497	0.948809	0.421307	0.434335	0.0655302	0.932203	0.551942	0.742548
IDPWY5659	GDP-mannose biosynthesis	0.0289317	0.954052	0.0494211	0.852621	0.115293	0.928837	-0.0737822	0.926946
IDPYRIDNUCSYNPWY	NAD biosynthesis I (from aspartate)	-0.0239854	0.954052	0.126192	0.569576	0.102084	0.928837	0.126247	0.753754
IDFOLSYNPWY	superpathway of tetrahydrofolate biosynthesis and salvage	-0.0221389	0.95962	0.158628	0.508466	0.0674119	0.928837	0.169962	0.742548
IDHISDEGPWY	L-histidine degradation I	-0.0343627	0.95962	-0.166007	0.615571	-0.00191721	0.998935	-0.0604727	0.962077
IDMETHACETATEPWY	methanogenesis from acetate	-0.0274883	0.95962	0.292237	0.434335	-0.00957582	0.998895	0.372484	0.742548
IDP162PWY	L-glutamate degradation V (via hydroxyglutarate)	0.0689271	0.95962	-0.222271	0.730785	-0.0868066	0.956796	0.0165118	0.993445
IDPWY1269	CMP-3-deoxy-D-manno-octulosonate biosynthesis I	0.0364855	0.95962	-0.370685	0.434335	0.108531	0.928837	-0.2394	0.742548
IDPWY5507	adenosylcobalamin biosynthesis I (early cobalt insertion)	0.110682	0.95962	0.00768811	1	0.267512	0.928837	-0.303525	0.926946
IDPWY6728	methylaspartate cycle	-0.108963	0.95962	0.174267	0.861992	0.906741	0.928837	-0.0759111	0.984064
IDPWY6969	TCA cycle V (2-oxoglutarate:ferredoxin oxidoreductase)	-0.0268458	0.95962	-0.0405353	0.8719	0.203645	0.928837	-0.117583	0.814822
IDP562PWY	myo-inositol degradation I	0.0287473	0.959954	-0.057837	0.853449	-0.288861	0.928837	-0.0231031	0.984064
IDGLCMANNANAUTPWY	superpathway of N-acetylglucosamine, N-acetylmannosamine and N-acetylneuraminate degradation	-0.0138526	0.962936	0.21536	0.434335	-0.0235073	0.96677	0.164407	0.742548
IDGLUCOSE1PMETABPWY	glucose and glucose-1-phosphate degradation	0.0286003	0.962936	0.0912437	0.843426	0.182512	0.928837	-0.400306	0.742548
IDGOLPDLCATPWY	superpathway of glycerol degradation to 1,3-propanediol	-0.0380253	0.962936	0.314484	0.569576	-0.508767	0.887142	-0.638897	0.742548
IDP381PWY	adenosylcobalamin biosynthesis II (late cobalt incorporation)	0.0584245	0.962936	1.12265	0.434335	0.280487	0.928837	0.0535297	0.984064
IDP461PWY	hexitol fermentation to lactate, formate, ethanol and acetate	0.0272313	0.962936	0.153206	0.615571	-0.144395	0.928837	0.156062	0.780018
IDPOLYAMSYNPWY	superpathway of polyamine biosynthesis I	-0.0208701	0.962936	0.199551	0.526666	-0.369998	0.819153	0.0948598	0.907235
IDPWY5265	peptidoglycan biosynthesis II (staphylococci)	0.0527745	0.962936	-0.622813	0.434335	0.0697009	0.96677	-0.268058	0.814822
IDPWY5384	sucrose degradation IV (sucrose phosphorylase)	-0.020753	0.962936	0.306363	0.434335	0.0263375	0.96677	0.215229	0.742548
IDPWY5823	superpathway of CDP-glucose-derived O-antigen building blocks biosynthesis	-0.094665	0.962936	-0.254543	0.852621	-0.944993	0.928837	-0.328638	0.936443
IDPWY6519	8-amino-7-oxononanoate biosynthesis I	-0.0338544	0.962936	-0.261871	0.574109	0.0224257	0.998895	-0.0171317	0.990097
IDPWY6700	queuosine biosynthesis	0.0255034	0.962936	0.129751	0.622382	-0.00762313	0.998895	0.286281	0.742548
IDPWY6876	isopropanol biosynthesis	-0.0646688	0.962936	-0.0320161	0.98365	-1.5875	0.511223	-0.304491	0.921356
IDPWY6895	superpathway of thiamin diphosphate biosynthesis II	0.0218763	0.962936	-0.17709	0.594209	0.169399	0.928837	-0.0722623	0.944391
IDPWY7198	pyrimidine deoxyribonucleotides de novo biosynthesis IV	-0.0294888	0.962936	0.140906	0.694243	-0.144247	0.928837	0.374974	0.742548
IDPWY7237	myo-, chiro- and scillo-inositol degradation	-0.0144502	0.962936	0.264374	0.434335	-0.0682211	0.928837	0.146212	0.742548
IDPWY7254	TCA cycle VII (acetate-producers)	-0.0450251	0.962936	-0.678816	0.434335	-0.252451	0.928837	-0.214177	0.876197
IDPWY7328	superpathway of UDP-glucose-derived O-antigen building blocks biosynthesis	-0.0261346	0.962936	0.0891086	0.818514	0.0684945	0.940578	-0.264551	0.742548
IDPWY7456	mannan degradation	-0.0360956	0.962936	-0.279652	0.605721	0.0320607	0.995576	0.105316	0.955969
IDGLUCARDEGPWY	D-glucarate degradation I	0.0116324	0.967754	0.0933402	0.645278	-0.046024	0.929638	0.223206	0.742548
IDHEMESYN2PWY	heme biosynthesis II (anaerobic)	0.0173526	0.967754	0.163788	0.613941	-0.087643	0.928837	0.129748	0.853342
IDPWY4984	urea cycle	-0.0269233	0.967754	-0.292079	0.574109	-0.00599508	0.998895	-0.0584226	0.974673
IDPWY6612	superpathway of tetrahydrofolate biosynthesis	-0.0127743	0.967754	0.14998	0.53926	0.0665517	0.928837	0.175433	0.742548
IDLPSSYNPWY	superpathway of lipopolysaccharide biosynthesis	0.0709753	0.972421	-0.866698	0.574109	0.243516	0.940578	-0.568086	0.870415
IDPWY0321	phenylacetate degradation I (aerobic)	-0.0697454	0.972421	0.540975	0.738116	0.601717	0.928837	-0.283109	0.966959
IDPWY5505	L-glutamate and L-glutamine biosynthesis	0.00907287	0.972421	0.177732	0.464813	0.0918441	0.928837	0.181258	0.742548
IDPWY5676	acetyl-CoA fermentation to butanoate II	-0.00990858	0.972421	0.281277	0.434335	0.066666	0.928837	0.214044	0.742548
IDPWY7376	cob(II)yrinate a,c-diamide biosynthesis II (late cobalt incorporation)	0.0436346	0.972421	1.20569	0.434335	0.29273	0.928837	0.0292997	0.992239
IDTHREOCATPWY	superpathway of L-threonine metabolism	0.0335471	0.972421	-0.840434	0.434335	-0.268855	0.928837	-0.149956	0.962077
IDPWY5695	urate biosynthesis/inosine 5'-phosphate degradation	-0.00860105	0.973624	0.0645318	0.783448	0.104935	0.928837	-0.00171667	0.998835
IDPWY6147	6-hydroxymethyl-dihydropterin diphosphate biosynthesis I	-0.00724199	0.973624	0.098915	0.61623	0.0683313	0.928837	0.0943758	0.814822
IDPWY6396	superpathway of 2,3-butanediol biosynthesis	-0.0146366	0.97377	0.295037	0.526666	-0.106781	0.928837	-0.292772	0.742548
ID3HYDROXYPHENYLACETATEDEGRADATIONPWY	4-hydroxyphenylacetate degradation	-0.0471089	0.977749	-0.606049	0.688286	0.152093	0.9678	-1.15822	0.742548
IDP221PWY	octane oxidation	0.0395733	0.981144	0.545057	0.727173	0.247348	0.940578	-0.997521	0.749593
IDPWY0845	superpathway of pyridoxal 5'-phosphate biosynthesis and salvage	-0.0104664	0.981144	-0.277606	0.534914	0.0339935	0.978365	-0.0550891	0.974673
IDPWY6588	pyruvate fermentation to acetone	0.00454051	0.982103	0.216622	0.434335	0.0764353	0.928837	0.108724	0.780018
IDPWY5677	succinate fermentation to butanoate	0.00387664	0.988925	0.069489	0.777373	-0.142305	0.928837	-0.0315025	0.974673
IDPWY5655	L-tryptophan degradation IX	-0.00615159	0.994742	0.656694	0.434335	0.437796	0.928837	0.656694	0.742548
IDPWY7003	glycerol degradation to butanol	0.00335606	0.994914	0.306539	0.500155	-0.496396	0.819153	-0.434428	0.742548
IDPYRIDOXSYNPWY	pyridoxal 5'-phosphate biosynthesis I	0.00272941	0.995534	-0.321845	0.503959	0.0360764	0.978365	-0.102284	0.936443
IDPWY6731	starch degradation III	-0.00123898	0.998256	0.75359	0.526666	0.40003	0.928837	-0.102857	0.984064
IDTYRFUMCATPWY	L-tyrosine degradation I	0.00305481	0.998256	0.37225	0.833746	0.18946	0.96677	-1.37225	0.742548
