# Supplementary material for: Effect of microbial muramidase supplementation in diets formulated with different fiber profiles for broiler chickens raised under various coccidiosis management programs
Source: Poult Sci. 2023 Jul 25;102(10):102955. doi: 10.1016/j.psj.2023.102955 (PMC10440566; doi:10.1016/j.psj.2023.102955)
Supplement: Supplementary file 2 [file mmc2.xlsx]

## Sheet: Sup Table 10 Ileum 17 d
taxonomy	Muramidase Estimate	P Value Muramidase	Coccidiosis Vaccine Estimate	P Value Coccidiosis Vaccine	Inert Fiber Estimate	Inert P Value Fiber	Salinomycin Estimate	P Value Salinomycin
G_Oceanobacillus_9350fe75648eddcc55416c9bce9f84d6	-0.715641	0.457657	0.057744	0.990849	-3.97965	8.25591e-18	-0.369807	0.785737
G_Anaerosalibacter_37d4cb46a74a9beff27f898eedd32ea7	0.23423	0.983558	0.0859504	0.990849	-4.31882	2.36522e-17	0.375908	0.785737
G_Pseudogracilibacillus_7a59b644bb257792b84fa23752de184b	-0.0942806	0.983558	-0.129667	0.990849	-4.1474	1.33918e-16	-0.183933	0.926511
G_Melghirimyces_ec150747c00b1ea5b0394e7b0595ca11	0.391119	0.826347	0.342328	0.977644	-4.18843	1.94417e-16	0.64516	0.760381
G_Kroppenstedtia_b6070d657aedeed3b1b7e77a037fb973	-0.0501844	0.983558	-0.00482851	0.998429	-4.191	1.94417e-16	-0.0658308	0.985932
G_Novibacillus_68d388f4509c8b540295b9076e7765df	0.555563	0.826347	-0.0527061	0.990849	-3.58118	4.85509e-11	0.0907472	0.985932
G_Sinibacillus_4d2e0f666e2a272acffd30d06dfa4395	-0.0816884	0.983558	0.578589	0.977644	-3.54744	2.61637e-10	1.14147	0.53336
G_Planifilum_506f705cb9a244932227ee29339afe6f	-0.208558	0.983558	0.911951	0.977644	-2.6223	6.49165e-06	0.575256	0.785737
G_uncultured_a02b613cc1d1f1f43f187a1c2f027142	0.377202	0.865731	-0.46189	0.977644	1.61937	0.0027751	-0.570451	0.785737
G_GCA_900066575_7c77314ebc2c70104350aea9b37f6d37	-0.93564	0.457657	1.00958	0.977644	1.71097	0.0027751	0.170871	0.929369
G_Virgibacillus_fb84375d454eddaa478afa7e72495bbe	-0.226225	0.983558	0.181877	0.990849	-1.85496	0.00368869	-1.43365	0.53336
G_UCG_005_d15f8c3cfce7694aa1aa0fb1a8d84b5a	0.431605	0.826347	-0.747836	0.977644	1.5991	0.00410955	-0.00177608	0.997392
G_Muribaculaceae_a065e2800e93e10ae63695aa72e32d67	0.175477	0.983558	0.916114	0.977644	1.27147	0.0118771	0.0204996	0.988555
G_Streptococcus_ac8c05a146eb71bc33b53b14350b43a0	0.0507471	0.983558	0.379392	0.977644	-1.10479	0.0127473	0.32656	0.785737
G_Alistipes_1f689d19f15d0961dd09b465a38d7500	0.0473806	0.983558	0.597401	0.977644	1.26112	0.0295488	0.909815	0.556223
G_Fournierella_be9dce3a49327f22f6ff8b0a12bea4b1	-0.0658846	0.983558	-0.0292652	0.998429	1.18774	0.039422	-1.25244	0.53336
G_Lachnospiraceae_NK4A136_group_1f6ae8a2e78a19e5f9d32d38263d05f9	0.393242	0.826347	0.459585	0.977644	1.12337	0.039422	-0.380922	0.785737
G_Oscillibacter_be6e7da374aaf06dad0cee5e9265d5b4	0.65539	0.826347	0.197717	0.990849	1.30389	0.039422	-0.0154843	0.988555
G_Flavonifractor_845a00ada5440d07582636d5113855f8	-0.307182	0.983558	0.656861	0.977644	1.15269	0.0401744	0.599283	0.785737
G_Tissierella_87ead08ad0df417b09e0da8fffd0ea78	-0.134276	0.983558	-0.678106	0.977644	-1.54281	0.046066	-1.12416	0.615171
G_Clostridia_vadinBB60_group_aa4aa05cfe2487898b583485cce0de38	-0.478788	0.826347	-0.164933	0.990849	1.06067	0.091793	0.458891	0.785737
G_Akkermansia_0c98d772ca16c4d3163ee2d5a60932b6	0.0970081	0.983558	0.760165	0.977644	1.00891	0.108944	1.18633	0.53336
G_Bilophila_72bacb957b082ed83b70bfae81b0723f	-0.004116	0.992458	-0.750524	0.977644	0.988609	0.108944	-0.270161	0.86599
G_Bacteroides_9cbbbc8c1a7174c733809f89e8a1ae0b	0.0853131	0.983558	0.360439	0.977644	1.11706	0.108944	0.127436	0.979421
G_Cutibacterium_204d0cd226f870091fe71e122348600a	0.606135	0.826347	0.363366	0.977644	1.35068	0.110497	0.0865169	0.985932
G_Anaerostipes_2388b8109adce7d9fea79f02d8b297fa	-0.314568	0.983558	-0.151786	0.990849	1.06942	0.110507	0.482662	0.785737
G_Romboutsia_74374c8f5097d5d81c6023c74a8f2bef	-0.122101	0.983558	-0.487517	0.977644	0.923825	0.121673	-0.778521	0.675387
G_Eubacterium_hallii_group_959d2a44da2a7f655dd5b95e79b59155	0.0568321	0.983558	0.116159	0.990849	0.870747	0.156038	1.01785	0.53336
G_Caproiciproducens_27f97c17e87fe88cc89174edeaae51a3	-0.0561223	0.983558	-0.65487	0.977644	0.914394	0.172983	-0.59918	0.785737
G_Shuttleworthia_be40c9f089f36afcd29518cdc17eabc4	-0.443387	0.826347	-0.591808	0.977644	0.906652	0.187921	-0.550823	0.785737
G_Staphylococcus_06aabbecb143885245c450ad0d1b2fcd	-0.385788	0.826347	-0.51751	0.977644	-0.677861	0.218325	-0.0172575	0.988555
G_Brevibacillus_53b9695ff5faefcd1e9f871b67c61446	-0.665876	0.826347	-0.386861	0.977644	-0.867467	0.246245	-0.982244	0.576268
G_uncultured_a66dc80ad78cdbbd643857f7ad89d796	-0.0245189	0.983558	0.104216	0.990849	0.812471	0.254036	0.490634	0.785737
G_Ureibacillus_2e441fe458e657c45239ea9d14eda5d2	-0.671546	0.826347	-0.387687	0.977644	-1.0303	0.265242	-0.632732	0.785737
G_Gastranaerophilales_a2c1176292715ddc35a7d0337ca67d65	-0.534169	0.826347	0.330641	0.977644	0.597879	0.328441	-0.492264	0.785737
G_Defluviitaleaceae_UCG_011_71bccf8e5449d301bfab57f5877d0a75	0.209957	0.983558	0.26982	0.977644	0.624732	0.341779	-0.327559	0.810965
G_Colidextribacter_da2a331d0d00573a9db002dcf755d4b1	0.600093	0.826347	-0.271499	0.990849	0.740176	0.355374	0.192928	0.929369
G_Incertae_Sedis_fd475d634e99cde3b1212cfdea12e333	0.351556	0.983558	0.0950553	0.990849	0.741977	0.357508	0.752899	0.785737
G_uncultured_cbd60cf44483ee9d5f90c0bce9db9c4d	0.233679	0.983558	0.0774974	0.990849	0.703446	0.382337	0.627494	0.785737
G_Pseudomonas_054cfd485f58a0cc5f5c9a9440429fb2	0.221797	0.983558	-0.0117264	0.998429	0.493857	0.382337	-0.289435	0.810965
G_Negativibacillus_8e49edab5039649ef8665ddcf7d83afb	-0.244653	0.983558	-0.100309	0.990849	0.65162	0.382337	0.287622	0.86599
G_Anaerococcus_4740a5b792ef3af9a8afa6bf126a2c3d	0.681126	0.826347	-0.238856	0.990849	0.892484	0.382337	0.238019	0.929369
G_Lysinibacillus_9e5d59f0b05a4c900e1f78ff4872816f	0.210792	0.983558	0.20443	0.990849	-0.815979	0.397243	-0.802621	0.785737
G_Citrobacter_da6f05f13701aee86fe93ebb94b706e0	0.0409763	0.983558	-0.642323	0.977644	0.600847	0.402412	-1.2466	0.53336
G_ASF356_1f788869f15e9354c01c76851ed5a0f3	-0.568048	0.826347	-0.403188	0.977644	-0.595085	0.413557	-1.06346	0.53336
G_Sellimonas_19cf2092c21f0450604df4ea776a7189	-0.271762	0.983558	0.430638	0.977644	0.619426	0.413557	0.863098	0.675387
G_Salmonella_b3f9ff1c60a80075337ac853fc56050b	0.0514968	0.983558	-0.33273	0.977644	0.621617	0.413557	-0.743575	0.785737
G_Bifidobacterium_79d3c33e748398340d13e1252c40bb6d	1.00818	0.393604	0.501329	0.977644	-0.549978	0.413557	0.0234591	0.988555
G_Candidatus_Arthromitus_405b416eaab5432c025eafe4b4c80110	-0.440731	0.826347	0.833585	0.977644	0.566674	0.428145	0.475661	0.785737
G_Acinetobacter_1418a5075c4d2e2d2a7642a60f7b946b	0.353618	0.826347	0.243483	0.977644	0.363873	0.440409	0.0747688	0.979421
G_RF39_a1fa09fd01159daea72f9b0eb62193f5	-0.0931519	0.983558	0.346317	0.977644	0.622205	0.445037	0.501128	0.785737
G_Paracoccus_b3300ab19c54685eaea17092f8bbe77a	0.295131	0.983558	-0.531148	0.977644	0.529991	0.445037	0.107719	0.979421
G_Christensenellaceae_R_7_group_cb6f5cd4520a6ff887c240b89bbd02c3	0.289689	0.983558	-0.155732	0.990849	0.615968	0.445037	-0.125142	0.979421
G_Bacillus_114d28bed429958cb69879adf5b1404a	0.321011	0.826347	0.549667	0.977644	-0.335192	0.454048	0.386281	0.785737
G_Marvinbryantia_68f2a3e91381ddffb94d05fda533ac57	0.0151662	0.983558	-0.337545	0.977644	0.512636	0.474755	0.535818	0.785737
G_Monoglobus_6086b13a3af2a5ca738384590e5bb519	-1.08144	0.393604	-0.363087	0.977644	0.500912	0.474755	0.289214	0.86599
G_Lactobacillus_5ea79bb5245969a2a8c1218896a3d8e3	0.394516	0.826347	0.216452	0.977644	0.37064	0.474755	-0.0479632	0.985932
G_Azospira_8b82e07e25ae4a571489bfe4a650ff8b	-0.112296	0.983558	-0.402549	0.977644	0.432713	0.485018	-1.00103	0.53336
G_Macellibacteroides_c2f8c888ffc29b67312c67823c9e2b7d	-0.167634	0.983558	-0.363419	0.977644	0.450858	0.485018	-0.992074	0.53336
G_Mitochondria_a688fbae7fad57c64b6c54129baa07e5	1.024	0.393604	0.0430051	0.990849	0.388233	0.485018	0.617369	0.760381
G_Ruminococcus_torques_group_c8f95f528bcbb1a7313d05eb24f462b3	-0.785615	0.393604	0.564512	0.977644	0.32339	0.485018	0.481679	0.785737
G_Eisenbergiella_3aaeed6b0c0ec8917781cc540f148e7f	0.999771	0.531872	0.0133772	0.998429	0.520831	0.485018	0.397924	0.810965
G_DTU089_e8980b87979ec92236195f140f8055f4	0.781936	0.61416	-0.131565	0.990849	0.435752	0.485018	-0.299019	0.843188
G_Thermoactinomyces_7e17e7b8fc3617a9e503d348db4122d1	0.0800769	0.983558	-0.113178	0.990849	0.570764	0.485018	-0.0255075	0.988555
G_CHKCI002_83e03be25f591bbd29e4254d2ff3ee03	0.640112	0.826347	-1.08072	0.977644	0.495098	0.485673	0.0760058	0.985932
G_Weissella_be3c01e0523623bdf409c6f12f3b326c	-0.546059	0.826347	0.375896	0.977644	-0.562044	0.485673	-0.0218697	0.988555
G_Erysipelatoclostridium_fcc17e7b774b9cbdf36be185cc44b98d	-0.504586	0.826347	-0.689038	0.977644	0.43112	0.529763	0.630831	0.785737
G_Chloroplast_d09ac7f8aa214d904ce204650f42eba4	0.69054	0.457657	0.330276	0.977644	0.258929	0.606608	0.0161756	0.988555
G_Comamonas_8dbcc6d3b83acee853feb32627c8fb03	0.0448767	0.983558	0.938839	0.977644	0.498417	0.649985	0.387917	0.86599
G_Lachnospiraceae_FE2018_group_13cbc23ddd81714a1e3afabc3cb96f53	0.653551	0.826347	0.454323	0.977644	0.363808	0.677675	1.03499	0.576268
G_Subdoligranulum_1f1f2ce4fb768e865eaec69b5023cef9	0.368314	0.826347	0.388703	0.977644	0.254755	0.708854	0.816465	0.556223
G_Curtobacterium_aa3bf8170f4058f75ec3426d4a4638a9	0.176319	0.983558	-0.950632	0.977644	-0.40531	0.708854	-0.479032	0.810965
G_Rothia_dfc81d5ec42167a94711a88c6530622b	-0.90465	0.826347	-0.202661	0.990849	-0.346095	0.723322	-0.599154	0.785737
G_Clostridium_sensu_stricto_5_41e5cb70059cc298514ed5fc43307f40	-0.467727	0.826347	-0.10763	0.990849	-0.270896	0.723322	-0.514261	0.785737
G_Tuzzerella_602f90975115346ca4325f6e3fa02671	0.112842	0.983558	-0.197069	0.990849	0.317522	0.723322	0.674975	0.785737
G_Ruminococcus_gauvreauii_group_57c731e611ffacd5e33f6d4c8a012df7	0.714122	0.826347	-0.221874	0.990849	-0.316553	0.723322	0.451464	0.79789
G_Terrisporobacter_01693d47bb5525180e394fead2e2a70e	-0.0782616	0.983558	-0.0484809	0.990849	0.274259	0.723322	-0.262889	0.86599
G_Paenibacillus_2ac83cdde784651e065fed86680a5190	0.0476331	0.983558	0.602396	0.977644	-0.284311	0.723322	0.0713107	0.985932
G_Butyricicoccus_ac7f15e2555527fb7bbbb73a343053a3	0.294101	0.983558	0.697473	0.977644	0.239596	0.745143	1.06458	0.53336
G_Clostridia_UCG_014_fdd8b32fa8f495e3e3226f36e8d063f0	0.208858	0.983558	0.198987	0.990849	0.214415	0.789828	-0.352536	0.810965
G_Clostridium_sensu_stricto_1_b397961606c4043b49868dd9f029c7fd	-0.187969	0.983558	0.312474	0.977644	0.206356	0.789828	-0.182621	0.929369
G_Faecalibacterium_0d95687d749936a02dfd60e3ffa3a092	-0.173536	0.983558	0.370402	0.977644	0.181532	0.794897	0.301882	0.818585
G_Blautia_0908b24c57b799267452ec6397b44d38	-0.288459	0.865731	0.125311	0.990849	0.144065	0.796592	1.19555	0.370087
G_Lactococcus_690787d91f6e84d1b21f3e4cfecbdeb4	-0.0853935	0.983558	0.0280331	0.998429	0.265306	0.805511	-0.285625	0.929369
G_Brachybacterium_081446e3d61d61565c118bfcc626d886	-0.178872	0.983558	-0.408259	0.977644	-0.190145	0.82324	-0.458852	0.785737
G_Allorhizobium_Neorhizobium_Pararhizobium_Rhizobium_807371f92d4d5b1bfb02f783a1f79d0c	0.0181625	0.983558	-0.896813	0.977644	0.180928	0.836939	-0.833547	0.760381
G_Listeria_cd419f242d3cee00eb8df20ef5d6eb49	-0.164841	0.983558	-0.595859	0.977644	-0.141891	0.879786	-1.0811	0.556223
G_uncultured_02a2b0b1b37ffde562e37d11c1bc20e1	-0.912478	0.646968	-0.472093	0.977644	0.141219	0.879786	-0.543029	0.785737
G_Lachnoclostridium_1c62b2a32f38f800bfe50fff91a2f7eb	0.0276027	0.983558	-0.321748	0.977644	0.147392	0.879786	0.522659	0.785737
G_Empedobacter_09bf3cabcec40c919ea40e560463681b	0.635894	0.826347	0.0779023	0.990849	0.137895	0.879803	-0.231529	0.929369
G_Eubacterium_coprostanoligenes_group_44eea9f58f57dd463858d0d0af335a3e	-0.580801	0.826347	-0.412307	0.977644	0.0966592	0.914345	1.08335	0.556223
G_Escherichia_Shigella_203750e1446d36f1352232b7de7369a3	0.202918	0.983558	0.450569	0.977644	-0.107943	0.914345	0.476526	0.79789
G_Brevundimonas_2621b36af7d97a8d9f372eb7b8be45c2	-0.666405	0.826347	-0.977549	0.977644	0.0883814	0.937747	-1.17564	0.556223
G_Enterococcus_1ced9ec82922a68856fe9b680d2619e5	0.266672	0.983558	0.000962494	0.998429	-0.0580405	0.937747	0.229958	0.86599
G_Tyzzerella_5cb99b758a899ced4f13724ad28a5ccd	-0.163853	0.983558	0.919632	0.977644	-0.0662011	0.937747	0.178925	0.929369
G_CHKCI001_37417a12400333e3712ba5ba4a93c030	1.01909	0.457657	-0.503228	0.977644	0.0368807	0.977774	0.483759	0.785737
G_Stenotrophomonas_6c84102d036b7ac521825ce93e3db5a8	-0.342178	0.983558	-0.384051	0.977644	-0.0246941	0.985883	-0.893474	0.785737
G_Aeromonas_ad6958b3399bb4883e9a5bb74a271408	-0.397897	0.983558	-0.193395	0.990849	-0.0172972	0.985883	-0.821366	0.785737
G_Sporosarcina_4b6175d8685c9b74db745f3a84ec99de	-1.11865	0.393604	-0.129359	0.990849	0.0207054	0.985883	-0.251361	0.86599
G_Corynebacterium_0d2fe9ebe2d4537f27c266b7c0295eab	-0.394929	0.983558	0.318001	0.977644	0.000157311	0.999764	0.417215	0.810965

## Sheet: Sup Table 11 Cecum 17 d
taxonomy	Muramidase Estimate	P Value Muramidase	Coccidiosis Vaccine Estimate	P Value Coccidiosis Vaccine	Inert Fiber Estimate	Inert P Value Fiber	Salinomycin Estimate	P Value Salinomycin
G_Catenibacillus_0daa41cf558d6ac8fc7d0a36a6a94c3b	-2.33528	0.000222053	-0.110813	0.982777	0.611892	0.449331	0.217776	0.887666
G_Staphylococcus_06aabbecb143885245c450ad0d1b2fcd	-1.45965	0.0903208	-0.341862	0.885622	-1.95831	0.00135851	-0.578741	0.573755
G_NK4A214_group_253cc23453f815ddbb2c1c2057387878	-0.662366	0.111057	0.0222152	0.995846	0.341513	0.438572	-0.0081402	0.984394
G_Eubacterium_hallii_group_9ff2e3bd42c92a886fe972a985bf1a55	-0.863661	0.111057	0.175498	0.936914	-0.235434	0.692992	0.657058	0.293102
G_Candidatus_Arthromitus_405b416eaab5432c025eafe4b4c80110	-1.49395	0.114982	-0.104497	0.985347	-0.864714	0.383705	0.163937	0.952974
G_Lachnospiraceae_a4905561ed9a58cbb6926e34880ee5e2	1.31572	0.159089	-1.30317	0.275186	-0.870559	0.362323	-0.661912	0.566729
G_UCG_005_d15f8c3cfce7694aa1aa0fb1a8d84b5a	-0.737159	0.159089	-0.323279	0.688942	-0.0036517	0.991573	-0.279204	0.674608
G_Christensenellaceae_R_7_group_aee99ed247ea5f8026462f470c8d1780	0.606045	0.372472	0.106598	0.982777	0.393613	0.449331	-0.200996	0.808654
G_Colidextribacter_da2a331d0d00573a9db002dcf755d4b1	-0.411446	0.372472	0.297975	0.585945	0.132963	0.696621	-0.0120085	0.978663
G_Clostridium_sensu_stricto_1_b397961606c4043b49868dd9f029c7fd	-0.986014	0.410535	-0.0332699	0.995846	-0.992171	0.264716	-0.677826	0.543734
G_Butyricicoccus_9d3794aff30ed8e63480ec4c29fe6253	-0.393523	0.410535	0.0423065	0.985347	0.272449	0.449331	-0.453668	0.298554
G_Caproiciproducens_27f97c17e87fe88cc89174edeaae51a3	-1.07154	0.410535	0.624297	0.688942	0.417565	0.692992	1.0244	0.376377
G_RF39_a1fa09fd01159daea72f9b0eb62193f5	0.757849	0.410535	-1.09309	0.186055	-0.149369	0.834445	-0.740169	0.376377
G_Monoglobus_6086b13a3af2a5ca738384590e5bb519	-0.356215	0.483869	-0.218922	0.688942	0.272149	0.449331	-0.199467	0.674608
G_Fournierella_be9dce3a49327f22f6ff8b0a12bea4b1	0.701452	0.483869	0.143142	0.982777	0.407938	0.628526	-1.20786	0.182498
G_Anaeroplasma_91085ea753a28b9e4737cf4703cf84ac	-0.83985	0.483869	-0.616965	0.630697	-0.435053	0.682245	0.371952	0.764728
G_uncultured_b5d8ebe3e9235fc2ad0b495238692f1a	0.644248	0.548655	1.28023	0.154268	1.23532	0.0254607	0.729258	0.376377
G_Anaerofilum_384a25ddaf34aeb572c341d2e459ba00	0.737261	0.548655	-1.71873	0.098167	-0.308041	0.696621	-1.94374	0.0534418
G_Lactobacillus_5ea79bb5245969a2a8c1218896a3d8e3	-0.340414	0.565792	0.340692	0.56391	-0.75094	0.0101818	0.0184978	0.978663
G_Acinetobacter_1418a5075c4d2e2d2a7642a60f7b946b	0.84321	0.565792	0.767077	0.630697	-0.728871	0.449331	1.15275	0.336621
G_Lachnospiraceae_FE2018_group_13cbc23ddd81714a1e3afabc3cb96f53	0.439259	0.565792	-0.905081	0.154268	-0.21446	0.692992	0.217583	0.782574
G_Incertae_Sedis_fd475d634e99cde3b1212cfdea12e333	-0.300957	0.565792	0.284435	0.630697	0.140464	0.692992	0.374453	0.376377
G_Faecalibacterium_0d95687d749936a02dfd60e3ffa3a092	0.39704	0.635071	-0.282444	0.695949	-0.307	0.553041	-0.170542	0.85686
G_CHKCI001_37417a12400333e3712ba5ba4a93c030	0.487111	0.646249	-0.697621	0.405446	-0.472294	0.449331	-0.192925	0.859182
G_Ruminococcus_torques_group_c8f95f528bcbb1a7313d05eb24f462b3	-0.366713	0.646249	0.275316	0.691715	-0.0739791	0.874656	0.384108	0.543734
G_Oscillospira_3765c5f6fc3a365ed847ff7cd5d71fc0	0.718956	0.657878	-0.727445	0.630697	0.388189	0.692992	-0.832866	0.500434
G_uncultured_1311e02759a29c2165f111ca81de60c0	0.657764	0.715805	-0.252915	0.954835	0.732269	0.449331	-0.29883	0.859182
G_Merdibacter_54a27edbe2cfb7ec03b76ba947a3773e	0.31247	0.8556	-0.133385	0.954835	-0.196626	0.692992	-0.520803	0.376377
G_Ruminiclostridium_0d634894cb9852f4d9ee77ad2d0687bc	0.626274	0.8556	-0.147208	0.982777	-0.0557177	0.966172	0.970063	0.404535
G_UC5_1_2E3_95887cb09f9ac97cf8d769a9930ba6c9	0.507356	0.879321	0.801069	0.485869	-0.164577	0.834445	1.33744	0.182498
G_GCA_900066575_7c77314ebc2c70104350aea9b37f6d37	-0.250318	0.890658	0.49723	0.396749	0.289064	0.490234	0.198826	0.735774
G_Salmonella_b3f9ff1c60a80075337ac853fc56050b	0.675643	0.890658	0.591678	0.765333	-0.543849	0.692992	1.12929	0.404535
G_UCG_010_c3e57a00d50bf072914b824a7020adaf	-0.355279	0.891171	0.002091	0.996039	0.763781	0.177604	0.0266695	0.978663
G_uncultured_a02b613cc1d1f1f43f187a1c2f027142	0.324027	0.891171	0.422435	0.630697	0.425321	0.449331	0.421967	0.543734
G_CAG_56_7fbebe47be785d4a8b8ee5cf4ea2da18	0.347071	0.893797	-0.894388	0.272353	-0.58493	0.362323	-0.0613125	0.978663
G_Tyzzerella_a825edf9f8ddd6074382bcb8a6fb6fc8	-0.183558	0.925689	0.0751847	0.982777	-1.31213	0.000853104	-0.250522	0.713558
G_Clostridia_vadinBB60_group_35759612b1dc09f3d6b207928862581a	0.140075	0.925689	0.471586	0.405446	0.897289	0.00471659	0.374617	0.500434
G_Enterococcus_1ced9ec82922a68856fe9b680d2619e5	-0.259757	0.925689	-0.221085	0.948389	-1.42948	0.00585513	-0.745154	0.376377
G_Streptococcus_ac8c05a146eb71bc33b53b14350b43a0	-0.330495	0.925689	0.167723	0.982777	-1.41945	0.0435162	-0.549226	0.6041
G_Eubacterium_brachy_group_a6c71021512b8d6b0176c43514c7f4ef	0.338796	0.925689	0.760184	0.426559	0.849638	0.212529	0.0528643	0.978663
G_Harryflintia_4dde6d9b2d3c3fe87ff5cf6e5bd15562	0.35803	0.925689	0.248038	0.954835	-0.686217	0.449331	0.601534	0.600581
G_Pseudoflavonifractor_0b230961f159945e89cfafa4d4f99ce7	0.16054	0.925689	-0.202684	0.891295	0.322272	0.540796	0.0193057	0.978663
G_Pseudomonas_c9ab8bd4c9dd8daac6e62ee608dc9c23	0.397572	0.925689	-0.813279	0.630697	-0.589273	0.682245	-0.1754	0.956627
G_Shuttleworthia_52fdc4aee9daeca07a884bf5c74634cd	0.194821	0.925689	0.232112	0.771329	0.235033	0.682245	0.764923	0.182498
G_Frisingicoccus_edc93a4885e02796797a52684753ca96	0.464968	0.925689	-0.844458	0.56391	-0.434477	0.692992	-0.0910133	0.978663
G_Gordonibacter_745b8858d35e8f9513c6f92f3a1d7e6e	-0.348652	0.925689	0.450892	0.688942	0.291278	0.692992	0.502109	0.573755
G_Family_XIII_AD3011_group_a0fdc5866c677e4ebbe6f7daaa13c1a3	0.139915	0.925689	-0.1561	0.922604	0.182746	0.692992	0.0317206	0.978663
G_Flavonifractor_845a00ada5440d07582636d5113855f8	0.140863	0.925689	0.0463399	0.985347	0.199732	0.692992	-0.240692	0.674608
G_UCG_008_aa053752bcc673ecbe9d3936a647638e	0.288959	0.925689	-0.0678738	0.991411	-0.295223	0.692992	-0.127894	0.952974
G_Negativibacillus_8e49edab5039649ef8665ddcf7d83afb	-0.171817	0.925689	-0.0236737	0.995846	-0.170933	0.692992	-0.285003	0.543734
G_Bacillus_39fdf70ec3bd54f8483410caef905274	0.383564	0.925689	-0.340002	0.815747	-0.266283	0.714501	-0.923764	0.293102
G_Clostridia_UCG_014_fdd8b32fa8f495e3e3226f36e8d063f0	0.172711	0.925689	-0.537192	0.403799	-0.148105	0.759398	-0.611599	0.287548
G_Paludicola_e3e15e2dcb4bce7f4dcf42382e419c0d	-0.252838	0.925689	0.563157	0.457068	-0.174992	0.759398	0.619184	0.376377
G_Subdoligranulum_1f1f2ce4fb768e865eaec69b5023cef9	0.155127	0.925689	0.0275992	0.995846	-0.113771	0.765742	0.098853	0.887666
G_Blautia_5188f8eac2a162749eb72f69e8f03ec7	-0.16095	0.925689	0.384898	0.409331	0.0712132	0.834445	0.0667293	0.952974
G_Lachnospiraceae_FCS020_group_7cb97c4419bb7a8b947014625c0b48d8	0.164421	0.925689	0.0067586	0.995846	-0.0873841	0.834445	-0.333018	0.543734
G_Alistipes_1f689d19f15d0961dd09b465a38d7500	0.271026	0.925689	1.09602	0.098167	0.100864	0.840598	1.16093	0.0843318
G_Lachnoclostridium_4320d58e3fbdbeeebb7e8fc57b696bdb	-0.150796	0.925689	0.448263	0.355065	0.0557477	0.874656	0.585525	0.182498
G_Eubacterium_nodatum_group_779f0911158dacbce1c31c9a813245ec	-0.179143	0.925689	-0.0748074	0.982777	0.0623739	0.899426	-0.078541	0.956627
G_Family_XIII_UCG_001_589751c0b3aee7cf9d94534921e4994c	0.202743	0.925689	-0.374005	0.688942	0.0458301	0.948619	-0.0264705	0.978663
G_Marvinbryantia_2ff2ed65c6e539ef0a58637cb6bc7a3c	0.208791	0.925689	-0.553428	0.405446	-0.0211989	0.977146	-0.854899	0.182498
G_Candidatus_Soleaferrea_348642f499d55f52480737b9e76ce1b0	-0.115068	0.970836	-0.362844	0.630697	0.777742	0.0610525	0.688684	0.287548
G_uncultured_02a2b0b1b37ffde562e37d11c1bc20e1	0.125593	0.970836	-0.146491	0.97809	0.638923	0.298708	0.236302	0.808898
G_DTU089_e8980b87979ec92236195f140f8055f4	-0.112812	0.970836	0.166135	0.930123	0.464834	0.354059	0.389859	0.543734
G_Enterorhabdus_ed876be5bdd466eb05cd15e3d9f72b87	0.214053	0.970836	0.109928	0.982777	0.760568	0.354059	0.498407	0.6041
G_Gastranaerophilales_abfa79e1665402d2a84271f8d20a50c9	0.233651	0.970836	1.16674	0.355065	0.839562	0.383705	0.921988	0.404535
G_Ruminococcus_d9d56aed02ea7b8e67014fb026983d80	0.190652	0.970836	-0.543338	0.630697	0.54886	0.449331	-0.475111	0.6041
G_Anaerostipes_2388b8109adce7d9fea79f02d8b297fa	-0.135397	0.970836	0.397243	0.630697	-0.3532	0.487601	0.782648	0.189119
G_Ruminococcus_gauvreauii_group_57c731e611ffacd5e33f6d4c8a012df7	0.118191	0.970836	0.550548	0.355065	-0.121757	0.79415	0.331139	0.543734
G_uncultured_9cfb8fcc56fd70fdc72bac613b33266a	0.128519	0.970836	-0.371541	0.630697	0.11409	0.834445	-0.318379	0.611162
G_ASF356_1f788869f15e9354c01c76851ed5a0f3	0.156191	0.970836	0.104346	0.982777	-0.159072	0.834445	-0.56349	0.543734
G_Tuzzerella_f4aa6d2b0a516842129dd87a17a520d5	-0.0908182	0.970836	-0.0052079	0.995846	-0.0108785	0.983579	-0.507156	0.336621
G_uncultured_53eb4a783f761c81099e93f564b2a149	-0.222155	0.970836	0.0489147	0.995846	-0.00593941	0.991573	0.247994	0.898602
G_Lachnospira_840205971b574ee28ea16f6f3c1f2790	-0.095987	0.987642	-1.52914	0.148313	-1.93204	0.00135851	-1.2513	0.189119
G_Eisenbergiella_3aaeed6b0c0ec8917781cc540f148e7f	-0.0520604	0.987642	0.646312	0.154268	0.564549	0.0610525	0.192438	0.697921
G_Bilophila_72bacb957b082ed83b70bfae81b0723f	0.0605029	0.987642	0.948171	0.165178	0.860448	0.0610525	0.805013	0.287548
G_Lachnospiraceae_NK4A136_group_1f6ae8a2e78a19e5f9d32d38263d05f9	-0.117335	0.987642	0.49516	0.630697	1.06917	0.0610525	-0.230337	0.859182
G_Bifidobacterium_3d3123aa7387b65a23a15f9801c981f5	0.0259191	0.987642	-0.550985	0.691715	-1.42103	0.0610525	-0.704353	0.543734
G_uncultured_a66dc80ad78cdbbd643857f7ad89d796	-0.0179735	0.987642	0.00908678	0.995846	0.376277	0.0648865	-0.0799574	0.859182
G_Intestinimonas_36677e788962c1762cd1a6b9c8ccd166	-0.0399921	0.987642	-0.769839	0.405446	0.925805	0.120147	-0.83622	0.32918
G_Akkermansia_0c98d772ca16c4d3163ee2d5a60932b6	-0.0178927	0.987642	1.52356	0.154268	0.967689	0.264716	1.43451	0.182498
G_CAG_352_1675713b6f38dd308c30c0def3d73c9c	0.0140025	0.987642	-0.655306	0.630697	0.921184	0.329729	-1.4841	0.182498
G_Anaerotruncus_62593a9c923ef1ca7080f70ce289d338	-0.0391844	0.987642	0.780588	0.343005	0.526996	0.383705	0.180438	0.859182
G_Escherichia_Shigella_203750e1446d36f1352232b7de7369a3	-0.0611219	0.987642	0.925397	0.355065	-0.668478	0.383705	1.16153	0.189119
G_Erysipelatoclostridium_8d62160597b3bf9da238052381cdd746	-0.0267788	0.987642	0.202963	0.688942	0.285561	0.389623	-0.445848	0.287548
G_Defluviitaleaceae_UCG_011_ce5ae334e1a31acfee6351c56863736f	-0.071429	0.987642	-1.03121	0.17734	-0.47304	0.449331	-0.571169	0.500434
G_Lachnospiraceae_UCG_010_35efe92bff33a54029b9ff158cd64214	-0.00553737	0.987642	-0.0975946	0.954835	-0.235693	0.523452	-0.0782079	0.922286
G_uncultured_6b5799342cfecbdb374820848e7c465a	-0.024047	0.987642	0.055933	0.982777	0.179288	0.682245	0.0045165	0.984394
G_Hydrogenoanaerobacterium_b5adcce6cce8a7fc6c6f4879c7647042	0.0391307	0.987642	-0.314766	0.930123	0.393426	0.692992	-0.263774	0.859182
G_Romboutsia_74374c8f5097d5d81c6023c74a8f2bef	-0.0729496	0.987642	0.167728	0.97809	0.297393	0.692992	1.14352	0.182498
G_Oscillibacter_134fdfae4715fd84775e508a61bc6121	-0.0410511	0.987642	0.0686491	0.982777	0.171115	0.692992	0.0511404	0.959618
G_Erysipelotrichaceae_4403f5a8da94bfb470dd4119a6711811	-0.0251149	0.987642	-0.815925	0.494693	0.283831	0.758323	-1.1167	0.287548
G_Eubacterium_coprostanoligenes_group_44eea9f58f57dd463858d0d0af335a3e	0.0183378	0.987642	-0.00846451	0.995846	-0.121578	0.759398	0.054314	0.958088
G_UCG_009_e2005c16749c1c1132aac3f742fd4b2e	-0.0352769	0.987642	0.108613	0.982777	0.123832	0.820478	-0.292654	0.632233
G_Muribaculaceae_a065e2800e93e10ae63695aa72e32d67	-0.122354	0.987642	1.48198	0.165178	0.193887	0.834445	0.732361	0.543734
G_Sellimonas_19cf2092c21f0450604df4ea776a7189	0.0277651	0.987642	0.297864	0.630697	-0.05352	0.883225	0.28491	0.543734
G_Anaerofustis_7216726c787786fa636c32fefb132aaa	0.137356	0.987642	-0.971843	0.335073	0.0961299	0.890759	-0.974014	0.287548
G_Angelakisella_addbc88aa6f7095eeb5b6568155d425a	0.0520152	0.987642	-0.25501	0.954835	-0.0835271	0.920034	-0.569664	0.57836
G_CHKCI002_83e03be25f591bbd29e4254d2ff3ee03	-0.0194586	0.987642	-0.546531	0.409331	0.0141274	0.983579	-0.0349953	0.978663
G_Bacteroides_9cbbbc8c1a7174c733809f89e8a1ae0b	0.000581443	0.998512	1.18079	0.098167	0.165438	0.774045	0.715593	0.293102

## Sheet: Sup Table 12 Ileum 31 d
taxonomy	Muramidase Estimate	P Value Muramidase	Coccidiosis Vaccine Estimate	P Value Coccidiosis Vaccine	Inert Fiber Estimate	Inert P Value Fiber	Salinomycin Estimate	P Value Salinomycin
G_Thermoactinomyces_7e17e7b8fc3617a9e503d348db4122d1	0.277287	0.650482	0.0747574	0.9867	3.15214	4.4119e-15	0.437261	0.737725
G_Melghirimyces_ec150747c00b1ea5b0394e7b0595ca11	-0.125914	0.840543	-0.860368	0.897955	-2.76929	4.07337e-07	-0.553526	0.77914
G_Oceanobacillus_9350fe75648eddcc55416c9bce9f84d6	0.789176	0.185097	0.104484	0.9867	-2.09996	8.81907e-07	0.301545	0.891992
G_Kroppenstedtia_b6070d657aedeed3b1b7e77a037fb973	0.709203	0.37335	-0.107535	0.9867	-2.6416	8.81907e-07	0.232518	0.911203
G_Anaerosalibacter_6eda19b5de1ea7b210621d3129f8bd60	0.615655	0.471242	-0.261914	0.98109	-2.83612	8.84398e-07	0.271524	0.911203
G_Pseudogracilibacillus_7a59b644bb257792b84fa23752de184b	0.271321	0.78151	-0.243936	0.98109	-2.74793	1.83048e-06	-1.07433	0.473172
G_Sinibacillus_4d2e0f666e2a272acffd30d06dfa4395	-0.066217	0.91921	-0.427734	0.903647	-2.03463	0.000894838	-0.521147	0.819411
G_Ureibacillus_2e441fe458e657c45239ea9d14eda5d2	0.408214	0.667928	0.0450382	0.9867	-1.87468	0.00204862	-0.162833	0.938681
G_Romboutsia_74374c8f5097d5d81c6023c74a8f2bef	-1.44452	0.000323295	-0.00145488	0.99705	1.21335	0.00303604	-0.0555641	0.964903
G_Novibacillus_68d388f4509c8b540295b9076e7765df	0.364005	0.718102	-0.73824	0.897955	-1.79943	0.00332061	-0.156171	0.938681
G_Virgibacillus_fb84375d454eddaa478afa7e72495bbe	0.606477	0.471242	-0.986608	0.897955	-1.58007	0.00589094	-0.875525	0.532593
G_Erysipelatoclostridium_981f0a231b83586e47a1c3c8c83de973	-0.208338	0.792094	0.386103	0.903647	1.28815	0.0134867	-0.931926	0.473172
G_uncultured_e893b6827af9685e12d2ee54cfcf9a00	0.424553	0.601024	0.25074	0.98109	1.2327	0.0279495	0.00643076	0.989881
G_Planifilum_506f705cb9a244932227ee29339afe6f	0.324655	0.766817	1.09278	0.897955	-1.50294	0.0322113	0.643035	0.77914
G_Bacteroides_9cbbbc8c1a7174c733809f89e8a1ae0b	0.505653	0.471242	-0.0763933	0.9867	1.02459	0.0645833	0.211486	0.911203
G_Subdoligranulum_34d2de444f122bc39add170223a74d35	0.0330987	0.947097	-0.431294	0.897955	0.897196	0.0950649	-0.806209	0.473172
G_Saccharopolyspora_5e0a613a0c5f654786e6be9a80c7ce39	0.419104	0.529662	0.661108	0.897955	-0.905717	0.0950649	0.571607	0.72752
G_Dysgonomonas_54bacf4b048346698e68806ed8a8fe93	-0.405448	0.706827	-0.812527	0.897955	1.21106	0.123658	-0.0243616	0.989401
G_Eisenbergiella_3aaeed6b0c0ec8917781cc540f148e7f	-0.201916	0.792094	0.273052	0.973366	0.856624	0.173193	-0.388787	0.831785
G_Empedobacter_09bf3cabcec40c919ea40e560463681b	-0.247218	0.792094	-0.613269	0.897955	1.06561	0.183093	-0.397116	0.911203
G_Brachybacterium_081446e3d61d61565c118bfcc626d886	-1.58387	0.000129486	0.096684	0.9867	-0.669154	0.218985	0.153395	0.923897
G_Blautia_5188f8eac2a162749eb72f69e8f03ec7	-0.209422	0.7809	0.548525	0.897955	0.702766	0.245603	0.134457	0.938681
G_Butyricicoccus_723d89c18e062c73185cddce5ab8b211	0.747034	0.302789	-0.331494	0.934474	0.808321	0.255764	-0.427011	0.822656
G_Candidatus_Arthromitus_405b416eaab5432c025eafe4b4c80110	-0.841699	0.267016	-0.0592377	0.9867	0.816528	0.277333	0.65794	0.735333
G_Marvinbryantia_2ff2ed65c6e539ef0a58637cb6bc7a3c	0.217042	0.792094	0.145325	0.9867	0.751572	0.277792	-0.228235	0.911203
G_Ruminococcus_d9d56aed02ea7b8e67014fb026983d80	-0.0655164	0.905914	0.332579	0.903647	0.613968	0.315398	0.0645491	0.964903
G_Acetoanaerobium_21ae618b6f1d9bc14e45e593a2d483b9	0.532463	0.62874	0.882822	0.897955	0.903785	0.369239	1.2383	0.473172
G_Clostridia_vadinBB60_group_dd17cc89101c5451b99d5fb9ecedaf33	-0.124038	0.839641	0.3925	0.903647	0.638693	0.380908	0.086688	0.958022
G_Eubacterium_hallii_group_ffec55d352f3f96493947ef059e44b05	-0.546168	0.471242	-0.413496	0.903647	0.662237	0.402515	-1.35005	0.473172
G_CHKCI001_37417a12400333e3712ba5ba4a93c030	-0.0917113	0.878809	-0.275678	0.973366	0.587207	0.40632	-1.20652	0.473172
G_Weissella_be3c01e0523623bdf409c6f12f3b326c	-2.34635	1.65401e-07	0.479404	0.897955	0.530773	0.40632	-0.519629	0.737725
G_Dietzia_35383b2d643fc32c53bbc0b620daea4f	0.913644	0.237031	0.122701	0.9867	-0.678693	0.40632	0.622202	0.768611
G_Staphylococcus_06aabbecb143885245c450ad0d1b2fcd	-2.26736	1.74492e-07	-0.452419	0.897955	-0.52381	0.40632	-0.288941	0.904137
G_Negativibacillus_8e49edab5039649ef8665ddcf7d83afb	-0.203288	0.792094	0.37339	0.903647	-0.58919	0.40632	-0.26659	0.911203
G_Facklamia_baa907cd14912277805f8ebf9782d79e	-0.614236	0.218023	-0.45865	0.897955	0.435866	0.40632	0.127242	0.924109
G_Brevibacterium_1876b70ea174c55df5b1df274ca943d0	-1.08786	0.0166546	0.396085	0.897955	-0.502223	0.40632	0.0900072	0.939988
G_Curtobacterium_aa3bf8170f4058f75ec3426d4a4638a9	0.695958	0.464975	-0.196646	0.9867	-0.738386	0.40632	0.0296604	0.989401
G_Christensenellaceae_R_7_group_d87698bd6e99eb44fb927d9b96c785f1	0.163293	0.819767	-0.0560561	0.9867	0.538557	0.452219	-1.24242	0.473172
G_uncultured_9cbbfc849bb18c5b6454dfe340ebfb89	0.633568	0.464975	0.348821	0.934474	0.59936	0.452219	-0.458334	0.819411
G_Tyzzerella_5cb99b758a899ced4f13724ad28a5ccd	-0.507781	0.523349	-0.105847	0.9867	-0.592908	0.452219	-0.243108	0.911203
G_Ruminococcus_torques_group_c8f95f528bcbb1a7313d05eb24f462b3	0.559563	0.434377	0.556592	0.897955	0.492709	0.45645	0.250502	0.911203
G_Faecalibacterium_a40f6a24cf3c4db3402bd5bf0b317687	0.846349	0.195042	-0.57379	0.897955	0.502867	0.468596	-0.122378	0.938681
G_Mitochondria_a688fbae7fad57c64b6c54129baa07e5	0.79191	0.185097	-0.409124	0.897955	0.438655	0.468996	0.793572	0.473172
G_Lachnoclostridium_4320d58e3fbdbeeebb7e8fc57b696bdb	0.188443	0.819767	-0.448898	0.903647	0.563384	0.468996	-0.757968	0.70153
G_Tuzzerella_f4aa6d2b0a516842129dd87a17a520d5	0.751552	0.218023	-0.0662068	0.9867	0.45226	0.468996	-0.439665	0.788791
G_Comamonas_8dbcc6d3b83acee853feb32627c8fb03	-0.194337	0.834129	-0.641549	0.897955	0.68616	0.468996	-0.394525	0.911203
G_DTU089_e8980b87979ec92236195f140f8055f4	0.24813	0.728949	0.321336	0.903647	0.425068	0.468996	0.151067	0.923897
G_Streptococcus_ac8c05a146eb71bc33b53b14350b43a0	-0.478904	0.503092	-0.475572	0.897955	-0.482219	0.475486	0.879443	0.473172
G_Allorhizobium_Neorhizobium_Pararhizobium_Rhizobium_807371f92d4d5b1bfb02f783a1f79d0c	-0.963098	0.302789	0.868214	0.897955	0.610813	0.492302	0.831683	0.72752
G_Novispirillum_ecd1f77ef05d6f6f42b917c36a5ce081	-0.370264	0.755167	-0.250375	0.9867	0.640464	0.492302	0.572376	0.819411
G_Gastranaerophilales_74c9b8bcd78f0634ceefdc82e2a21fc6	0.704197	0.302789	0.386217	0.903647	0.463413	0.492302	0.326947	0.904137
G_Corynebacterium_0d2fe9ebe2d4537f27c266b7c0295eab	-0.885202	0.0798387	-0.295599	0.903647	-0.36161	0.543243	0.103067	0.938681
G_Macellibacteroides_c2f8c888ffc29b67312c67823c9e2b7d	0.261333	0.792094	-0.0647557	0.9867	-0.551631	0.543476	1.39489	0.473172
G_Flavonifractor_845a00ada5440d07582636d5113855f8	0.147618	0.819767	0.00935911	0.991724	0.352997	0.543476	-0.45523	0.768611
G_Ruminococcus_gauvreauii_group_57c731e611ffacd5e33f6d4c8a012df7	-0.581103	0.471242	0.0410761	0.9867	0.447362	0.543476	0.284953	0.911203
G_Lysinibacillus_2e8923de34a4417f548932ef898bd16c	-0.277668	0.766817	-0.79652	0.897955	-0.476691	0.543476	-0.208253	0.923897
G_Rothia_dfc81d5ec42167a94711a88c6530622b	-2.87079	1.91232e-09	0.203694	0.98109	0.379431	0.550752	0.056195	0.970765
G_Pseudoxanthomonas_8c41c578b61c32861b145552ba8a44a9	-0.485782	0.646834	-0.296771	0.98109	0.482086	0.586513	1.0938	0.480705
G_Paracoccus_b3300ab19c54685eaea17092f8bbe77a	0.186941	0.834129	-0.724224	0.897955	0.470096	0.586513	-0.661926	0.768611
G_Aeromonas_0f75a6acb4e3e769446f731f5b5b37af	0.332346	0.766817	0.19982	0.9867	-0.47871	0.586513	0.653322	0.77914
G_Tissierella_87ead08ad0df417b09e0da8fffd0ea78	0.585547	0.471242	1.00346	0.897955	-0.395181	0.586513	0.3814	0.891992
G_Oscillospira_3765c5f6fc3a365ed847ff7cd5d71fc0	0.0900366	0.839641	0.393525	0.897955	-0.268406	0.586513	0.147709	0.913587
G_Oscillibacter_7a939270230c2451c8cba383733d6f0a	-0.135445	0.834129	0.513925	0.897955	0.304519	0.665816	0.976053	0.473172
G_Enhydrobacter_2f672c34e5503a67442b9c60be112efb	-0.368423	0.667928	0.261812	0.98109	0.330734	0.665816	0.997231	0.473172
G_UCG_005_d15f8c3cfce7694aa1aa0fb1a8d84b5a	-0.0684441	0.91921	0.660918	0.897955	0.350261	0.665816	0.455836	0.819411
G_Sellimonas_a96ab4179fd043026b4c130e5f5257b9	-0.798669	0.195889	0.437151	0.897955	0.249327	0.719863	-0.840396	0.473172
G_Sporosarcina_4b6175d8685c9b74db745f3a84ec99de	-0.00903214	0.985072	0.564189	0.897955	-0.269284	0.719863	0.822371	0.480705
G_Bilophila_72bacb957b082ed83b70bfae81b0723f	0.412354	0.503092	0.235235	0.973366	0.234365	0.719863	0.623542	0.575865
G_Bacillus_114d28bed429958cb69879adf5b1404a	0.112605	0.820989	-0.543031	0.897955	0.187928	0.719863	0.292159	0.819411
G_Fournierella_be9dce3a49327f22f6ff8b0a12bea4b1	0.105153	0.840543	-0.922237	0.897955	0.246317	0.719863	-0.399605	0.819411
G_Lactobacillus_5ea79bb5245969a2a8c1218896a3d8e3	1.18483	0.00735811	-0.445489	0.897955	-0.221662	0.719863	-0.100683	0.938681
G_Bifidobacterium_3d3123aa7387b65a23a15f9801c981f5	0.426075	0.480943	-0.691419	0.897955	0.207716	0.72555	-0.389468	0.802698
G_Jeotgalicoccus_452c73ec1466af9b1f384c5bba0b91c4	-1.47466	0.00163519	0.0270394	0.9867	-0.232778	0.72555	-0.225282	0.911203
G_Colidextribacter_da2a331d0d00573a9db002dcf755d4b1	0.25132	0.766817	0.380705	0.903647	0.256857	0.72555	-0.0211266	0.989401
G_Acinetobacter_1418a5075c4d2e2d2a7642a60f7b946b	0.892582	0.00388454	-0.204966	0.903647	0.135464	0.760448	0.284746	0.788791
G_Aerococcus_3d9b25cbb98254dba86ad3024022cfa4	-1.1393	0.0232555	-0.237131	0.98109	0.205074	0.760448	-0.138951	0.938681
G_Salmonella_b3f9ff1c60a80075337ac853fc56050b	-0.518598	0.62874	-0.275577	0.98109	-0.289789	0.763702	-0.0305414	0.989401
G_GCA_900066575_7c77314ebc2c70104350aea9b37f6d37	0.0557712	0.91921	0.459142	0.897955	0.194348	0.782808	-0.236811	0.911203
G_NK4A214_group_1f9c333b294d77a17a915cd9fe70480a	0.162343	0.819767	-0.51808	0.897955	0.194327	0.787116	-0.863924	0.473172
G_CAG_56_7fbebe47be785d4a8b8ee5cf4ea2da18	0.560791	0.432935	-0.406577	0.903647	0.161049	0.82719	-0.773615	0.480705
G_Clostridia_UCG_014_e1e971940cafdc75ac16d480aaef141c	-0.318436	0.706827	0.701342	0.897955	0.152189	0.87565	-0.627836	0.72752
G_Incertae_Sedis_fd475d634e99cde3b1212cfdea12e333	0.51609	0.494341	-0.124742	0.9867	-0.146567	0.884342	-0.279806	0.911203
G_Citrobacter_da6f05f13701aee86fe93ebb94b706e0	0.358341	0.755167	0.522096	0.903647	-0.169097	0.904647	0.46599	0.891992
G_Stenotrophomonas_6c84102d036b7ac521825ce93e3db5a8	0.755366	0.471242	-0.0388336	0.9867	0.170364	0.911439	-0.369701	0.911203
G_Nocardiopsis_46d2043d502db67db4797df6e4ba4ee7	0.4741	0.634639	0.0672963	0.9867	-0.130774	0.933025	0.287734	0.911203
G_Monoglobus_b78948ae12c7bb9ac6a5c2859707164b	-0.934005	0.191848	-0.234753	0.98109	0.095674	0.933464	-1.21448	0.473172
G_Escherichia_Shigella_203750e1446d36f1352232b7de7369a3	0.96511	0.195889	0.385134	0.903647	-0.0945616	0.933464	0.87481	0.532593
G_Enterococcus_1ced9ec82922a68856fe9b680d2619e5	-0.5178	0.471242	-0.651913	0.897955	0.0855509	0.933464	-0.50462	0.768611
G_Paenibacillus_d7b9c4b441b224d6200f5f4e3a57b0dc	0.727922	0.325815	0.174028	0.9867	-0.0862754	0.933464	0.116995	0.939988
G_RF39_510ecc6d78562b87ecdb00bfe66519df	-0.797476	0.302789	-0.081375	0.9867	0.0985234	0.933464	-0.0450413	0.989401
G_Pseudomonas_c9ab8bd4c9dd8daac6e62ee608dc9c23	0.49181	0.464975	0.0156488	0.990298	0.052266	0.964729	0.698938	0.505102
G_Rummeliibacillus_bd39b1a52753a45e8cc6c983a040ceac	0.4822	0.523349	0.0748201	0.9867	-0.0590482	0.964729	0.658072	0.72752
G_Azospira_8b82e07e25ae4a571489bfe4a650ff8b	0.178191	0.839641	0.82697	0.897955	-0.0433943	0.990113	1.31957	0.473172
G_Alistipes_c3302a320db26bfb40e1900f4b628637	0.296079	0.728949	-0.230623	0.98109	0.0248325	0.990113	-0.611954	0.735333
G_Clostridium_sensu_stricto_1_b397961606c4043b49868dd9f029c7fd	-0.40952	0.692545	0.0678504	0.9867	-0.0249215	0.990113	-0.269636	0.911203
G_Lachnospiraceae_NK4A136_group_1f6ae8a2e78a19e5f9d32d38263d05f9	0.681177	0.302789	0.620954	0.897955	0.0299246	0.990113	0.170516	0.923897
G_Anaerostipes_2388b8109adce7d9fea79f02d8b297fa	0.49368	0.59397	-0.0310938	0.9867	-0.0287531	0.990113	0.100322	0.958022
G_Eubacterium_coprostanoligenes_group_cb3aea8b16882160270bfb1ded896c4f	-0.00774631	0.985072	0.0514145	0.9867	-0.0120491	0.996716	-0.268268	0.911203
G_Chloroplast_d09ac7f8aa214d904ce204650f42eba4	1.40657	3.09437e-05	0.0337884	0.9867	0.00370749	0.999093	0.500817	0.575865
G_Azonexus_fe247eda98e8117cf28fcda43e616057	0.45773	0.667928	0.520366	0.903647	-7.64458e-07	0.999999	-0.0164716	0.989737

## Sheet: Sup Table 13 Cecum 31 d
taxonomy	Muramidase Estimate	P Value Muramidase	Coccidiosis Vaccine Estimate	P Value Coccidiosis Vaccine	Inert Fiber Estimate	Inert P Value Fiber	Salinomycin Estimate	P Value Salinomycin
G_Staphylococcus_06aabbecb143885245c450ad0d1b2fcd	-2.05086	0.000453271	-0.583977	0.691707	-0.536921	0.485893	-0.65943	0.440635
G_Catenibacillus_0daa41cf558d6ac8fc7d0a36a6a94c3b	-2.01276	0.000453271	-0.602151	0.670085	-0.504491	0.485893	0.35433	0.692867
G_Romboutsia_74374c8f5097d5d81c6023c74a8f2bef	-1.67441	0.00200755	-0.792107	0.478528	1.41089	0.0195904	0.419577	0.650851
G_Peptococcus_cbf37857d5b9abf8cb354df2c75eea9c	-1.7848	0.0238381	0.0270863	0.998515	1.87574	0.0210712	-0.283838	0.844312
G_GCA_900066575_7c77314ebc2c70104350aea9b37f6d37	-0.792708	0.0238381	0.136253	0.928024	0.21652	0.632704	0.115737	0.844312
G_Hydrogenoanaerobacterium_b5adcce6cce8a7fc6c6f4879c7647042	1.51027	0.0238381	-0.628192	0.6732	0.0803696	0.952754	-1.18066	0.18132
G_Butyricicoccus_9d3794aff30ed8e63480ec4c29fe6253	-0.694091	0.0635233	0.532988	0.462094	-0.214431	0.632704	0.726146	0.125729
G_Anaerotruncus_62593a9c923ef1ca7080f70ce289d338	0.975793	0.0928509	-0.101274	0.963007	-0.150097	0.861431	-1.24095	0.079077
G_Eubacterium_coprostanoligenes_group_cb3aea8b16882160270bfb1ded896c4f	0.495861	0.17758	0.0636566	0.963007	-0.00381872	0.994816	0.342839	0.372154
G_Lachnospira_840205971b574ee28ea16f6f3c1f2790	0.887805	0.452934	-0.339694	0.877472	-0.970605	0.207733	-0.349112	0.714883
G_DTU014_3d51470ba14e52b11db51cccab1a8271	1.01378	0.45326	-0.80578	0.663381	1.06712	0.229635	-1.06073	0.274292
G_Gordonibacter_42975d2dd065d89c41ea0c2c19fecffa	-0.685089	0.45326	0.411718	0.790958	0.134843	0.868388	-0.0478669	0.965551
G_Alistipes_1f689d19f15d0961dd09b465a38d7500	0.437596	0.464485	-0.205948	0.842077	0.106155	0.861431	-0.526036	0.224695
G_Tyzzerella_5cb99b758a899ced4f13724ad28a5ccd	-0.649629	0.4967	0.0996299	0.963007	-1.54614	0.00704312	0.889662	0.224695
G_UC5_1_2E3_95887cb09f9ac97cf8d769a9930ba6c9	0.991252	0.4967	0.552487	0.842077	0.982376	0.307782	-1.09755	0.298703
G_uncultured_cbd60cf44483ee9d5f90c0bce9db9c4d	0.382275	0.4967	0.5517	0.350699	0.349094	0.351291	0.458759	0.270713
G_uncultured_02a2b0b1b37ffde562e37d11c1bc20e1	-0.365014	0.4967	0.693283	0.309141	0.26664	0.485893	0.573004	0.18132
G_Bacillus_39fdf70ec3bd54f8483410caef905274	0.907536	0.4967	-0.852151	0.663381	-0.382366	0.711746	-0.76314	0.476526
G_Blautia_5188f8eac2a162749eb72f69e8f03ec7	0.497395	0.4967	0.424012	0.663381	-0.0160894	0.983839	0.537101	0.312341
G_UCG_005_d15f8c3cfce7694aa1aa0fb1a8d84b5a	-0.445077	0.534531	-0.410435	0.663381	0.382604	0.434819	-0.688563	0.197761
G_Colidextribacter_da2a331d0d00573a9db002dcf755d4b1	-0.32546	0.573426	0.455545	0.478528	0.288474	0.436025	0.486333	0.224695
G_Paludicola_e3e15e2dcb4bce7f4dcf42382e419c0d	0.436053	0.573426	-0.174712	0.928024	0.341926	0.485893	-0.19855	0.765256
G_Lachnospiraceae_UCG_010_35efe92bff33a54029b9ff158cd64214	-0.313273	0.586516	0.282041	0.697594	-0.373322	0.307782	0.517509	0.210314
G_Lachnospiraceae_a4905561ed9a58cbb6926e34880ee5e2	0.824144	0.586516	-1.32766	0.412105	-0.702002	0.485893	-1.29817	0.224695
G_Intestinimonas_36677e788962c1762cd1a6b9c8ccd166	0.429246	0.586516	0.0203524	0.998515	0.199602	0.744277	-0.912185	0.125729
G_Ruminiclostridium_0d634894cb9852f4d9ee77ad2d0687bc	0.448819	0.586516	-0.232636	0.877472	0.128806	0.861431	-0.27562	0.692867
G_CAG_56_7fbebe47be785d4a8b8ee5cf4ea2da18	0.384289	0.586516	0.126243	0.963007	0.0230409	0.983839	0.0850703	0.906044
G_uncultured_1311e02759a29c2165f111ca81de60c0	-0.465447	0.61371	-0.102598	0.963007	0.524002	0.377863	0.296494	0.692867
G_Streptococcus_ac8c05a146eb71bc33b53b14350b43a0	-0.615969	0.670287	-0.466787	0.842077	-0.826438	0.307782	0.896449	0.314498
G_Anaeroplasma_cc27721986d3de85417066b83f652d06	-0.63107	0.670287	-1.88693	0.242417	-0.413506	0.667584	-2.00128	0.0321662
G_UCG_009_e2005c16749c1c1132aac3f742fd4b2e	-0.246777	0.697012	0.18931	0.842077	0.223593	0.503606	-0.201056	0.681778
G_Oscillospira_3765c5f6fc3a365ed847ff7cd5d71fc0	0.575625	0.698704	0.142356	0.963007	1.02855	0.217091	-1.26546	0.18132
G_uncultured_b5d8ebe3e9235fc2ad0b495238692f1a	0.374036	0.698704	0.00519189	0.998515	0.555524	0.307782	0.205541	0.796712
G_Lachnospiraceae_FE2018_group_13cbc23ddd81714a1e3afabc3cb96f53	0.323608	0.698704	0.40766	0.668777	-0.392004	0.434819	1.12413	0.0321662
G_Angelakisella_addbc88aa6f7095eeb5b6568155d425a	0.635381	0.698704	0.415902	0.877472	-0.699142	0.480656	-0.0467171	0.965551
G_CAG_352_1675713b6f38dd308c30c0def3d73c9c	0.603704	0.698704	-0.371348	0.877472	-0.101066	0.952754	-0.119643	0.926833
G_Ruminococcus_gauvreauii_group_57c731e611ffacd5e33f6d4c8a012df7	0.241421	0.79249	0.632972	0.322817	-0.63902	0.106941	0.354166	0.441478
G_Anaerofustis_7216726c787786fa636c32fefb132aaa	0.460011	0.79249	0.395121	0.842077	0.316091	0.711263	-0.0609585	0.965551
G_Roseburia_3becc89d44eb18689fe81b09b6d1a48a	-0.506214	0.804745	0.020512	0.998515	-1.70495	0.0267205	-0.333006	0.796712
G_ASF356_1f788869f15e9354c01c76851ed5a0f3	0.42339	0.804745	-0.0971134	0.963007	-0.422808	0.581256	0.0427162	0.965551
G_Izemoplasmatales_d3ad6f8fe59d5c6a3c4133780600caa0	0.544431	0.804745	-1.56092	0.309141	0.43462	0.692286	-1.34795	0.210314
G_DTU089_e8980b87979ec92236195f140f8055f4	-0.231835	0.814197	0.4166	0.655106	0.0436685	0.952754	0.0924724	0.879342
G_Muribaculaceae_a065e2800e93e10ae63695aa72e32d67	0.379688	0.816311	-0.606083	0.663381	0.759077	0.307782	-1.11692	0.18132
G_uncultured_93793bce2884580e69baaaddb2cd1756	-0.573401	0.816311	0.5662	0.842077	-0.0423608	0.983839	0.603316	0.692867
G_Lactobacillus_5ea79bb5245969a2a8c1218896a3d8e3	-0.227775	0.818804	0.412173	0.663381	-1.06323	0.00704312	-0.187631	0.753023
G_Caproiciproducens_66f845bca5e3aebccf347150ff0361fe	-0.390027	0.818804	0.118273	0.963007	-0.526895	0.485893	0.974205	0.256981
G_Candidatus_Soleaferrea_348642f499d55f52480737b9e76ce1b0	0.236593	0.818804	-0.157987	0.928024	-0.289252	0.531943	-0.697874	0.18132
G_Enterococcus_1ced9ec82922a68856fe9b680d2619e5	-0.531169	0.818804	0.238071	0.963007	-0.257837	0.861431	0.0761226	0.965551
G_Eubacterium_nodatum_group_779f0911158dacbce1c31c9a813245ec	-0.188747	0.821995	0.821294	0.309141	-0.73585	0.118495	0.915109	0.115814
G_Lachnospiraceae_NK4A136_group_1f6ae8a2e78a19e5f9d32d38263d05f9	0.392576	0.821995	0.295889	0.928024	1.2311	0.118495	-0.162781	0.897611
G_NK4A214_group_1f9c333b294d77a17a915cd9fe70480a	-0.151468	0.821995	-0.0332965	0.970126	0.502328	0.121996	0.0335429	0.965551
G_Bilophila_72bacb957b082ed83b70bfae81b0723f	0.174107	0.821995	0.000493249	0.998515	0.428224	0.268882	-0.108572	0.844312
G_Gastranaerophilales_5c578109efce81d1a52a6a1433010055	-0.307889	0.821995	-0.405977	0.842077	0.763261	0.280123	0.332191	0.692867
G_Tuzzerella_602f90975115346ca4325f6e3fa02671	0.160254	0.821995	0.0282262	0.986696	-0.463323	0.307782	-0.389826	0.440635
G_Eubacterium_brachy_group_a6c71021512b8d6b0176c43514c7f4ef	-0.203277	0.821995	0.518658	0.663381	-0.565394	0.307782	0.285832	0.692867
G_Monoglobus_6086b13a3af2a5ca738384590e5bb519	-0.139976	0.821995	0.641092	0.309141	0.311072	0.434819	0.545797	0.197761
G_Clostridia_vadinBB60_group_dd17cc89101c5451b99d5fb9ecedaf33	0.1856	0.821995	0.00174153	0.998515	0.390973	0.434819	0.00559591	0.993802
G_Eisenbergiella_3aaeed6b0c0ec8917781cc540f148e7f	0.152715	0.821995	0.110856	0.946024	0.283558	0.480656	0.185766	0.692867
G_Marvinbryantia_2ff2ed65c6e539ef0a58637cb6bc7a3c	0.231615	0.821995	-0.066667	0.963007	-0.37107	0.499635	-0.0267803	0.965551
G_CHKCI002_83e03be25f591bbd29e4254d2ff3ee03	-0.127091	0.821995	-0.0439411	0.963007	0.179921	0.632704	-0.273154	0.480378
G_Erysipelotrichaceae_4403f5a8da94bfb470dd4119a6711811	0.267693	0.821995	-1.22717	0.309141	-0.340296	0.692286	-2.11479	0.0148184
G_Lachnoclostridium_4320d58e3fbdbeeebb7e8fc57b696bdb	-0.148964	0.821995	0.582647	0.350699	0.135106	0.787387	1.07591	0.0148184
G_Akkermansia_0c98d772ca16c4d3163ee2d5a60932b6	0.34115	0.821995	-0.319748	0.928024	-0.238503	0.861431	-0.613085	0.618385
G_Clostridia_UCG_014_86396bd5430e269f7aff40cd64efd873	0.150279	0.821995	0.209839	0.842077	0.0836442	0.868388	0.200267	0.692867
G_Faecalibacterium_0d95687d749936a02dfd60e3ffa3a092	0.113121	0.821995	0.0569023	0.963007	-0.0477223	0.94072	0.354994	0.313122
G_CHKCI001_37417a12400333e3712ba5ba4a93c030	0.223399	0.821995	-0.285439	0.877472	-0.0903926	0.94072	0.181313	0.844312
G_Negativibacillus_8e49edab5039649ef8665ddcf7d83afb	0.190475	0.821995	0.454582	0.608386	-0.0201627	0.983839	0.369725	0.462354
G_Flavonifractor_3fec24aa2ad386f4d534de50f0902978	0.142713	0.830621	0.418731	0.655106	-0.0311034	0.983839	0.514353	0.274292
G_Family_XIII_AD3011_group_a0fdc5866c677e4ebbe6f7daaa13c1a3	0.0855506	0.852998	0.464725	0.350699	0.38922	0.216927	0.249471	0.476526
G_Listeria_cd419f242d3cee00eb8df20ef5d6eb49	-0.271694	0.852998	-0.776171	0.691707	-0.977347	0.307782	0.272381	0.845238
G_Fournierella_be9dce3a49327f22f6ff8b0a12bea4b1	0.213868	0.852998	0.0959909	0.963007	-0.759004	0.307782	0.110089	0.926833
G_Ruminococcus_torques_group_c8f95f528bcbb1a7313d05eb24f462b3	-0.107215	0.852998	-0.303215	0.691707	-0.328574	0.429134	0.220081	0.692867
G_uncultured_53eb4a783f761c81099e93f564b2a149	-0.197151	0.852998	-0.0962976	0.963007	-0.400884	0.581256	-0.352472	0.692867
G_Escherichia_Shigella_203750e1446d36f1352232b7de7369a3	-0.219851	0.852998	0.465243	0.842077	-0.370202	0.667584	1.40997	0.115285
G_uncultured_155f30f0810450c93186d15cdc9e4fb7	-0.295288	0.852998	-1.61101	0.309141	0.00144494	0.997943	-1.17908	0.270713
G_Lachnospiraceae_FCS020_group_7cb97c4419bb7a8b947014625c0b48d8	0.0757073	0.854754	0.337985	0.478528	0.122995	0.709302	0.365174	0.255992
G_Ruminococcus_d9d56aed02ea7b8e67014fb026983d80	-0.123854	0.858597	0.0599844	0.963007	0.751283	0.118495	-0.718783	0.20136
G_Incertae_Sedis_fd475d634e99cde3b1212cfdea12e333	-0.101978	0.858597	0.127632	0.92846	0.486205	0.229635	0.343114	0.462354
G_Defluviitaleaceae_UCG_011_6953838084120c257e4cc7ad43bb2faf	0.136841	0.866782	-0.291736	0.856734	-0.261721	0.697815	0.412943	0.574622
G_Subdoligranulum_34d2de444f122bc39add170223a74d35	0.100041	0.866782	0.543967	0.478528	-0.115498	0.861431	0.0636918	0.926833
G_Shuttleworthia_52fdc4aee9daeca07a884bf5c74634cd	-0.0826098	0.900934	-0.257707	0.842077	-0.149078	0.76205	0.645287	0.18132
G_Family_XIII_UCG_001_589751c0b3aee7cf9d94534921e4994c	-0.050275	0.927826	0.64864	0.302482	0.476515	0.118495	0.672271	0.0753406
G_Anaerofilum_384a25ddaf34aeb572c341d2e459ba00	-0.0918147	0.927826	-0.198157	0.928024	-0.766384	0.173418	-1.32177	0.0321662
G_Anaerostipes_2388b8109adce7d9fea79f02d8b297fa	0.0934234	0.927826	0.604618	0.608386	0.267632	0.692286	0.880282	0.18132
G_Merdibacter_54a27edbe2cfb7ec03b76ba947a3773e	-0.0842024	0.927826	0.0775184	0.963007	0.071841	0.94072	0.354835	0.563911
G_uncultured_9cbbfc849bb18c5b6454dfe340ebfb89	0.0426934	0.929035	0.224471	0.712782	0.0778752	0.861431	0.104058	0.810729
G_Eubacterium_hallii_group_9ff2e3bd42c92a886fe972a985bf1a55	-0.0594099	0.929035	0.477328	0.478528	-0.00681969	0.994816	0.466165	0.298703
G_Frisingicoccus_edc93a4885e02796797a52684753ca96	0.0778786	0.93644	-0.248697	0.92846	-0.837734	0.307782	0.269816	0.810729
G_Sellimonas_19cf2092c21f0450604df4ea776a7189	0.0295105	0.93644	0.390451	0.478528	0.265895	0.434819	0.628015	0.109545
G_uncultured_9cfb8fcc56fd70fdc72bac613b33266a	0.0351192	0.93644	0.474795	0.478528	0.273581	0.485893	0.461821	0.298703
G_RF39_a1fa09fd01159daea72f9b0eb62193f5	-0.0540361	0.93644	-0.350613	0.842077	0.395053	0.485893	-0.00316973	0.993802
G_Aeromonas_0f75a6acb4e3e769446f731f5b5b37af	0.144861	0.93644	-0.214636	0.963007	-0.393751	0.797555	1.23307	0.356993
G_Pseudoflavonifractor_0b230961f159945e89cfafa4d4f99ce7	0.0445358	0.93644	0.0517154	0.970126	0.0968316	0.889104	0.784673	0.18132
G_Oscillibacter_134fdfae4715fd84775e508a61bc6121	0.0354959	0.93644	0.296892	0.663381	0.0126602	0.983839	0.333133	0.367652
G_Christensenellaceae_R_7_group_1abc65b9724cdd2bb79f4de46a421ded	0.0277792	0.94581	0.212307	0.842077	0.78751	0.0267205	-0.211092	0.692867
G_UCG_010_c3e57a00d50bf072914b824a7020adaf	-0.0266699	0.94581	-0.0271434	0.985319	0.377113	0.307782	-0.388675	0.323367
G_Bifidobacterium_3d3123aa7387b65a23a15f9801c981f5	-0.026186	0.95626	0.20117	0.928024	-0.0652161	0.952754	0.13485	0.8709
G_uncultured_a02b613cc1d1f1f43f187a1c2f027142	-0.0242213	0.95626	0.7424	0.350699	-0.0303838	0.983839	0.420083	0.476526
G_Erysipelatoclostridium_981f0a231b83586e47a1c3c8c83de973	0.0088712	0.974372	0.184477	0.842077	0.128613	0.754949	-0.323598	0.411802
G_Bacteroides_9cbbbc8c1a7174c733809f89e8a1ae0b	-0.00115386	0.997091	-0.0964981	0.963007	0.114428	0.875373	0.14118	0.852161
